# Supplementary material for: Hepatic steatosis and steatohepatitis: a functional meta-analysis of sex-based differences in transcriptomic studies
Source: Biol Sex Differ. 2021 Mar 25;12:29. doi: 10.1186/s13293-021-00368-1 (PMC7995602; doi:10.1186/s13293-021-00368-1)
Supplement: Supplementary file 6 — Additional file 6: Supplementary table. Libraries version. [file 13293_2021_368_MOESM6_ESM.xlsx]

## Sheet: Sheet1
other attached packages:
[1]	reshape	0.8.8
[2]	RamiGO	1.22.0
[3]	gsubfn	0.7
[4]	proto	1.0.0
[5]	mdgsa	1.16.0
[6]	metafor	2.1-0
[7]	Matrix	1.2-17
[8]	hugene10sttranscriptcluster.db	8.7.0
[9]	hugene11sttranscriptcluster.db	8.7.0
[10]	hipathia	2.0.0
[11]	MultiAssayExperiment	1.10.4
[12]	SummarizedExperiment	1.14.1
[13]	DelayedArray	0.10.0
[14]	BiocParallel	1.18.1
[15]	matrixStats	0.55.0
[16]	AnnotationHub	2.16.1
[17]	BiocFileCache	1.8.0
[18]	dbplyr	1.4.2
[19]	igraph	1.2.4.1
[20]	Homo.sapiens	1.3.1
[21]	TxDb.Hsapiens.UCSC.hg19.knownGene	3.2.2
[22]	org.Hs.eg.db	3.8.2
[23]	GO.db	3.8.2
[24]	OrganismDbi	1.26.0
[25]	GenomicFeatures	1.36.4
[26]	GenomicRanges	1.36.1
[27]	GenomeInfoDb	1.20.0
[28]	AnnotationDbi	1.46.1
[29]	knitr	1.26
[30]	edgeR	3.26.8
[31]	limma	3.40.6
[32]	oligo	1.48.0
[33]	Biostrings	2.52.0
[34]	XVector	0.24.0
[35]	IRanges	2.18.3
[36]	S4Vectors	0.22.1
[37]	oligoClasses	1.46.0
[38]	ggplot2	3.2.1
[39]	tidyr	1.0.0
[40]	stringr	1.4.0
[41]	dplyr	0.8.3
[42]	purrr	0.3.3
[43]	GEOquery	2.52.0
[44]	Biobase	2.44.0
[45]	BiocGenerics	0.30.0
[46]	readxl	1.3.1
loaded via a namespace (and not attached):
[1]	colorspace	1.4-2
[2]	ggsignif	0.6.0
[3]	ggdendro	0.1-20
[4]	rstudioapi	0.10
[5]	ggpubr	0.2.4
[6]	affyio	1.54.0
[7]	bit64	0.9-8
[8]	interactiveDisplayBase	1.22.0
[9]	KEGG.db	3.2.3
[10]	xml2	1.2.2
[11]	codetools	0.2-16
[12]	splines	3.6.0
[13]	zeallot	0.1.0
[14]	jsonlite	1.6
[15]	Rsamtools	2.0.3
[16]	cluster	2.1.0
[17]	servr	0.15
[18]	png	0.1-7
[19]	graph	1.62.0
[20]	shiny	1.4.0
[21]	BiocManager	1.30.7
[22]	readr	1.3.1
[23]	compiler	3.6.0
[24]	httr	1.4.1
[25]	backports	1.1.5
[26]	assertthat	0.2.1
[27]	fastmap	1.0.1
[28]	lazyeval	0.2.2
[29]	later	1.0.0
[30]	htmltools	0.4.0
[31]	prettyunits	1.0.2
[32]	tools	3.6.0
[33]	RCytoscape	1.27.1
[34]	gtable	0.3.0
[35]	glue	1.3.1
[36]	GenomeInfoDbData	1.2.1
[37]	affxparser	1.56.0
[38]	rappdirs	0.3.1
[39]	Rcpp	1.0.3
[40]	cellranger	1.1.0
[41]	vctrs	0.2.0
[42]	nlme	3.1-141
[43]	preprocessCore	1.46.0
[44]	rtracklayer	1.44.4
[45]	iterators	1.0.12
[46]	xfun	0.10
[47]	mime	0.7.1
[48]	lifecycle	0.1.0
[49]	XML	3.99-0
[50]	MASS	7.3-51.4
[51]	zlibbioc	1.30.0
[52]	scales	1.1.0
[53]	hms	0.5.1
[54]	promises	1.1.0
[55]	RBGL	1.60.0
[56]	yaml	2.2.0
[57]	curl	4.2
[58]	memoise	1.1.0
[59]	biomaRt	2.40.5
[60]	stringi	1.4.3
[61]	RSQLite	2.1.2
[62]	foreach	1.5.1
[63]	rlang	0.4.2
[64]	pkgconfig	2.0.3
[65]	bitops	1.0-6
[66]	lattice	0.20-38
[67]	GenomicAlignments	1.20.1
[68]	bit	1.1-14
[69]	tidyselect	0.2.5
[70]	plyr	1.8.4
[71]	magrittr	1.5
[72]	R6	2.4.1
[73]	DBI	1.0.0
[74]	pillar	1.4.2
[75]	withr	2.1.2
[76]	RCurl	1.96-0
[77]	tibble	2.1.3
[78]	crayon	1.3.4
[79]	progress	1.2.2
[80]	locfit	1.5-9.1
[81]	grid	3.6.0
[82]	blob	1.2.0
[83]	digest	0.6.23
[84]	xtable	1.8-5
[85]	ff	2.2-14
[86]	httpuv	1.5.2
[87]	XMLRPC	0.3-0
[88]	munsell	0.5.0
[89]	tcltk	3.6.0
