# Supplementary material for: Hepatic steatosis and steatohepatitis: a functional meta-analysis of sex-based differences in transcriptomic studies
Source: Biol Sex Differ. 2021 Mar 25;12:29. doi: 10.1186/s13293-021-00368-1 (PMC7995602; doi:10.1186/s13293-021-00368-1)
Supplement: Supplementary file 7 — Additional file 7: Supplementary file. GEO Data. [file 13293_2021_368_MOESM7_ESM.xlsx]

## Sheet: GSE48452
	title	geo_accession	status	submission_date	last_update_date	type	channel_count	source_name_ch1	organism_ch1	characteristics_ch1	characteristics_ch1.1	characteristics_ch1.2	characteristics_ch1.3	characteristics_ch1.4	characteristics_ch1.5	characteristics_ch1.6	characteristics_ch1.7	characteristics_ch1.8	characteristics_ch1.9	characteristics_ch1.10	characteristics_ch1.11	characteristics_ch1.12	characteristics_ch1.13	characteristics_ch1.14	characteristics_ch1.15	characteristics_ch1.16	treatment_protocol_ch1	growth_protocol_ch1	molecule_ch1	extract_protocol_ch1	label_ch1	label_protocol_ch1	taxid_ch1	hyb_protocol	scan_protocol	data_processing	platform_id	contact_name	contact_email	contact_institute	contact_address	contact_city	contact_zip/postal_code	contact_country	supplementary_file	data_row_count	adiponectin:ch1	age:ch1	bariatric surgery:ch1
GSM1178975	liver, N, A1359-06	GSM1178975	Public on Aug 08 2013	Jul 01 2013	Aug 08 2013	RNA	1	Nash	Homo sapiens	tissue type: liver biopsy	group: Nash	fat: 80	inflammation: 1	other_id: NA	bariatric surgery: NA	Sex: male	age: 49.00555556	bmi: 25.61728395	nas: 4	fibrosis: 1	lar: 0.159091628	delta lar: NA	delta leptin: NA	leptin: 0.901124	adiponectin: 5.664182401	delta adipo: NA	not applicable	liver biopsy	total RNA	For homogenisation of five to ten milligram frozen tissue and subsequent nucleic acid isolation, tubes with 1,4 mm ceramic beads (Precellys, Villeurbanne, France) and the AllPrep DNA/RNA Mini Kit (QIAGEN, Hilden, Germany) were used.	biotin	according to the manufacturers protocols	9606	according to the manufacturers protocols	according to the manufacturers protocols	RMA normalization with Bioconductor package oligo	GPL11532	Timo,,Itzel	Timo.Itzel@klinik.uni-regensburg.de	Universitätsklinikum Regensburg	Franz-Josef-Strauß-Allee 11	Regensburg	93042	Germany	ftp://ftp.ncbi.nlm.nih.gov/geo/samples/GSM1178nnn/GSM1178975/suppl/GSM1178975_A1359-06.CEL.gz	33297	5.664182401	49.00555556	NA
GSM1178980	liver, N, A1359-11	GSM1178980	Public on Aug 08 2013	Jul 01 2013	Aug 08 2013	RNA	1	Nash	Homo sapiens	tissue type: liver biopsy	group: Nash	fat: 45	inflammation: 3	other_id: NA	bariatric surgery: NA	Sex: female	age: 34.22777778	bmi: 33.12601406	nas: 5	fibrosis: 3.5	lar: 6.42800457	delta lar: NA	delta leptin: NA	leptin: 28.346525	adiponectin: 4.409848296	delta adipo: NA	not applicable	liver biopsy	total RNA	For homogenisation of five to ten milligram frozen tissue and subsequent nucleic acid isolation, tubes with 1,4 mm ceramic beads (Precellys, Villeurbanne, France) and the AllPrep DNA/RNA Mini Kit (QIAGEN, Hilden, Germany) were used.	biotin	according to the manufacturers protocols	9606	according to the manufacturers protocols	according to the manufacturers protocols	RMA normalization with Bioconductor package oligo	GPL11532	Timo,,Itzel	Timo.Itzel@klinik.uni-regensburg.de	Universitätsklinikum Regensburg	Franz-Josef-Strauß-Allee 11	Regensburg	93042	Germany	ftp://ftp.ncbi.nlm.nih.gov/geo/samples/GSM1178nnn/GSM1178980/suppl/GSM1178980_A1359-11.CEL.gz	33297	4.409848296	34.22777778	NA
GSM1178986	liver, S, A1359-17	GSM1178986	Public on Aug 08 2013	Jul 01 2013	Aug 08 2013	RNA	1	Steatosis, before surgery	Homo sapiens	tissue type: liver biopsy	group: Steatosis	fat: 70	inflammation: 0	other_id: A1359-31.CEL	bariatric surgery: before surgery	Sex: female	age: 46	bmi: 43.5	nas: 3	fibrosis: 0	lar: 8.4628993	delta lar: NA	delta leptin: NA	leptin: 32.188625	adiponectin: 3.803499	delta adipo: NA	not applicable	liver biopsy	total RNA	For homogenisation of five to ten milligram frozen tissue and subsequent nucleic acid isolation, tubes with 1,4 mm ceramic beads (Precellys, Villeurbanne, France) and the AllPrep DNA/RNA Mini Kit (QIAGEN, Hilden, Germany) were used.	biotin	according to the manufacturers protocols	9606	according to the manufacturers protocols	according to the manufacturers protocols	RMA normalization with Bioconductor package oligo	GPL11532	Timo,,Itzel	Timo.Itzel@klinik.uni-regensburg.de	Universitätsklinikum Regensburg	Franz-Josef-Strauß-Allee 11	Regensburg	93042	Germany	ftp://ftp.ncbi.nlm.nih.gov/geo/samples/GSM1178nnn/GSM1178986/suppl/GSM1178986_A1359-17.CEL.gz	33297	3.803499	46	before surgery
GSM1178988	liver, S, A1359-19	GSM1178988	Public on Aug 08 2013	Jul 01 2013	Aug 08 2013	RNA	1	Steatosis	Homo sapiens	tissue type: liver biopsy	group: Steatosis	fat: 15	inflammation: 0	other_id: NA	bariatric surgery: NA	Sex: female	age: 24	bmi: 51.9	nas: 1	fibrosis: 0	lar: 9.91	delta lar: NA	delta leptin: NA	leptin: 62.451566	adiponectin: 6.305045	delta adipo: NA	not applicable	liver biopsy	total RNA	For homogenisation of five to ten milligram frozen tissue and subsequent nucleic acid isolation, tubes with 1,4 mm ceramic beads (Precellys, Villeurbanne, France) and the AllPrep DNA/RNA Mini Kit (QIAGEN, Hilden, Germany) were used.	biotin	according to the manufacturers protocols	9606	according to the manufacturers protocols	according to the manufacturers protocols	RMA normalization with Bioconductor package oligo	GPL11532	Timo,,Itzel	Timo.Itzel@klinik.uni-regensburg.de	Universitätsklinikum Regensburg	Franz-Josef-Strauß-Allee 11	Regensburg	93042	Germany	ftp://ftp.ncbi.nlm.nih.gov/geo/samples/GSM1178nnn/GSM1178988/suppl/GSM1178988_A1359-19.CEL.gz	33297	6.305045	24	NA
GSM1178989	liver, S, A1359-20	GSM1178989	Public on Aug 08 2013	Jul 01 2013	Aug 08 2013	RNA	1	Steatosis, before surgery	Homo sapiens	tissue type: liver biopsy	group: Steatosis	fat: 30	inflammation: 0	other_id: A1359-58.CEL	bariatric surgery: before surgery	Sex: female	age: 32	bmi: 48.6	nas: 1	fibrosis: 1	lar: 7.6524656	delta lar: NA	delta leptin: NA	leptin: 42.211	adiponectin: 5.516	delta adipo: NA	not applicable	liver biopsy	total RNA	For homogenisation of five to ten milligram frozen tissue and subsequent nucleic acid isolation, tubes with 1,4 mm ceramic beads (Precellys, Villeurbanne, France) and the AllPrep DNA/RNA Mini Kit (QIAGEN, Hilden, Germany) were used.	biotin	according to the manufacturers protocols	9606	according to the manufacturers protocols	according to the manufacturers protocols	RMA normalization with Bioconductor package oligo	GPL11532	Timo,,Itzel	Timo.Itzel@klinik.uni-regensburg.de	Universitätsklinikum Regensburg	Franz-Josef-Strauß-Allee 11	Regensburg	93042	Germany	ftp://ftp.ncbi.nlm.nih.gov/geo/samples/GSM1178nnn/GSM1178989/suppl/GSM1178989_A1359-20.CEL.gz	33297	5.516	32	before surgery
GSM1178993	liver, S, A1649-01	GSM1178993	Public on Aug 08 2013	Jul 01 2013	Aug 08 2013	RNA	1	Steatosis, before surgery	Homo sapiens	tissue type: liver biopsy	group: Steatosis	fat: 10	inflammation: 0	other_id: A1649-02.CEL	bariatric surgery: before surgery	Sex: female	age: 37.60277778	bmi: 42.44001811	nas: 1	fibrosis: 0	lar: 7.466895937	delta lar: NA	delta leptin: NA	leptin: 32.854589	adiponectin: 4.400033063	delta adipo: NA	not applicable	liver biopsy	total RNA	For homogenisation of five to ten milligram frozen tissue and subsequent nucleic acid isolation, tubes with 1,4 mm ceramic beads (Precellys, Villeurbanne, France) and the AllPrep DNA/RNA Mini Kit (QIAGEN, Hilden, Germany) were used.	biotin	according to the manufacturers protocols	9606	according to the manufacturers protocols	according to the manufacturers protocols	RMA normalization with Bioconductor package oligo	GPL11532	Timo,,Itzel	Timo.Itzel@klinik.uni-regensburg.de	Universitätsklinikum Regensburg	Franz-Josef-Strauß-Allee 11	Regensburg	93042	Germany	ftp://ftp.ncbi.nlm.nih.gov/geo/samples/GSM1178nnn/GSM1178993/suppl/GSM1178993_A1649-01.CEL.gz	33297	4.400033063	37.60277778	before surgery
GSM1178995	liver, N, A1359-26	GSM1178995	Public on Aug 08 2013	Jul 01 2013	Aug 08 2013	RNA	1	Nash	Homo sapiens	tissue type: liver biopsy	group: Nash	fat: 90	inflammation: 1	other_id: NA	bariatric surgery: NA	Sex: female	age: 32	bmi: 47.3	nas: 5	fibrosis: 0	lar: 12.478815	delta lar: NA	delta leptin: NA	leptin: 36.226	adiponectin: 2.903	delta adipo: NA	not applicable	liver biopsy	total RNA	For homogenisation of five to ten milligram frozen tissue and subsequent nucleic acid isolation, tubes with 1,4 mm ceramic beads (Precellys, Villeurbanne, France) and the AllPrep DNA/RNA Mini Kit (QIAGEN, Hilden, Germany) were used.	biotin	according to the manufacturers protocols	9606	according to the manufacturers protocols	according to the manufacturers protocols	RMA normalization with Bioconductor package oligo	GPL11532	Timo,,Itzel	Timo.Itzel@klinik.uni-regensburg.de	Universitätsklinikum Regensburg	Franz-Josef-Strauß-Allee 11	Regensburg	93042	Germany	ftp://ftp.ncbi.nlm.nih.gov/geo/samples/GSM1178nnn/GSM1178995/suppl/GSM1178995_A1359-26.CEL.gz	33297	2.903	32	NA
GSM1178999	liver, S, A1359-30	GSM1178999	Public on Aug 08 2013	Jul 01 2013	Aug 08 2013	RNA	1	Steatosis, before surgery	Homo sapiens	tissue type: liver biopsy	group: Steatosis	fat: 15	inflammation: 0	other_id: A1359-52.CEL	bariatric surgery: before surgery	Sex: female	age: 47	bmi: 56	nas: 1	fibrosis: 1	lar: 5.4883547	delta lar: NA	delta leptin: NA	leptin: 44.066	adiponectin: 8.029	delta adipo: NA	not applicable	liver biopsy	total RNA	For homogenisation of five to ten milligram frozen tissue and subsequent nucleic acid isolation, tubes with 1,4 mm ceramic beads (Precellys, Villeurbanne, France) and the AllPrep DNA/RNA Mini Kit (QIAGEN, Hilden, Germany) were used.	biotin	according to the manufacturers protocols	9606	according to the manufacturers protocols	according to the manufacturers protocols	RMA normalization with Bioconductor package oligo	GPL11532	Timo,,Itzel	Timo.Itzel@klinik.uni-regensburg.de	Universitätsklinikum Regensburg	Franz-Josef-Strauß-Allee 11	Regensburg	93042	Germany	ftp://ftp.ncbi.nlm.nih.gov/geo/samples/GSM1178nnn/GSM1178999/suppl/GSM1178999_A1359-30.CEL.gz	33297	8.029	47	before surgery
GSM1179001	liver, N, A1359-32	GSM1179001	Public on Aug 08 2013	Jul 01 2013	Aug 08 2013	RNA	1	Nash	Homo sapiens	tissue type: liver biopsy	group: Nash	fat: 80	inflammation: 2	other_id: NA	bariatric surgery: NA	Sex: male	age: 49	bmi: 24.4	nas: 5	fibrosis: 3	lar: 0.3037708	delta lar: NA	delta leptin: NA	leptin: 5.196	adiponectin: 17.105	delta adipo: NA	not applicable	liver biopsy	total RNA	For homogenisation of five to ten milligram frozen tissue and subsequent nucleic acid isolation, tubes with 1,4 mm ceramic beads (Precellys, Villeurbanne, France) and the AllPrep DNA/RNA Mini Kit (QIAGEN, Hilden, Germany) were used.	biotin	according to the manufacturers protocols	9606	according to the manufacturers protocols	according to the manufacturers protocols	RMA normalization with Bioconductor package oligo	GPL11532	Timo,,Itzel	Timo.Itzel@klinik.uni-regensburg.de	Universitätsklinikum Regensburg	Franz-Josef-Strauß-Allee 11	Regensburg	93042	Germany	ftp://ftp.ncbi.nlm.nih.gov/geo/samples/GSM1179nnn/GSM1179001/suppl/GSM1179001_A1359-32.CEL.gz	33297	17.105	49	NA
GSM1179002	liver, N, A1359-33	GSM1179002	Public on Aug 08 2013	Jul 01 2013	Aug 08 2013	RNA	1	Nash	Homo sapiens	tissue type: liver biopsy	group: Nash	fat: 40	inflammation: 2	other_id: NA	bariatric surgery: NA	Sex: female	age: 48	bmi: 30.5	nas: 4	fibrosis: 4	lar: 0.7743826	delta lar: NA	delta leptin: NA	leptin: 6.209	adiponectin: 8.018	delta adipo: NA	not applicable	liver biopsy	total RNA	For homogenisation of five to ten milligram frozen tissue and subsequent nucleic acid isolation, tubes with 1,4 mm ceramic beads (Precellys, Villeurbanne, France) and the AllPrep DNA/RNA Mini Kit (QIAGEN, Hilden, Germany) were used.	biotin	according to the manufacturers protocols	9606	according to the manufacturers protocols	according to the manufacturers protocols	RMA normalization with Bioconductor package oligo	GPL11532	Timo,,Itzel	Timo.Itzel@klinik.uni-regensburg.de	Universitätsklinikum Regensburg	Franz-Josef-Strauß-Allee 11	Regensburg	93042	Germany	ftp://ftp.ncbi.nlm.nih.gov/geo/samples/GSM1179nnn/GSM1179002/suppl/GSM1179002_A1359-33.CEL.gz	33297	8.018	48	NA
GSM1179003	liver, N, A1359-34	GSM1179003	Public on Aug 08 2013	Jul 01 2013	Aug 08 2013	RNA	1	Nash, before surgery	Homo sapiens	tissue type: liver biopsy	group: Nash	fat: 70	inflammation: 2	other_id: A1359-60.CEL	bariatric surgery: before surgery	Sex: female	age: 42	bmi: 70.2	nas: 5	fibrosis: 3	lar: 19.9277574	delta lar: NA	delta leptin: NA	leptin: 103.166	adiponectin: 5.177	delta adipo: NA	not applicable	liver biopsy	total RNA	For homogenisation of five to ten milligram frozen tissue and subsequent nucleic acid isolation, tubes with 1,4 mm ceramic beads (Precellys, Villeurbanne, France) and the AllPrep DNA/RNA Mini Kit (QIAGEN, Hilden, Germany) were used.	biotin	according to the manufacturers protocols	9606	according to the manufacturers protocols	according to the manufacturers protocols	RMA normalization with Bioconductor package oligo	GPL11532	Timo,,Itzel	Timo.Itzel@klinik.uni-regensburg.de	Universitätsklinikum Regensburg	Franz-Josef-Strauß-Allee 11	Regensburg	93042	Germany	ftp://ftp.ncbi.nlm.nih.gov/geo/samples/GSM1179nnn/GSM1179003/suppl/GSM1179003_A1359-34.CEL.gz	33297	5.177	42	before surgery
GSM1179004	liver, N, A1359-35	GSM1179004	Public on Aug 08 2013	Jul 01 2013	Aug 08 2013	RNA	1	Nash, before surgery	Homo sapiens	tissue type: liver biopsy	group: Nash	fat: 70	inflammation: 3	other_id: A1359-53.CEL	bariatric surgery: before surgery	Sex: female	age: 33	bmi: 53.8	nas: 7	fibrosis: 0	lar: 3.4870821	delta lar: NA	delta leptin: NA	leptin: 27.534	adiponectin: 7.896	delta adipo: NA	not applicable	liver biopsy	total RNA	For homogenisation of five to ten milligram frozen tissue and subsequent nucleic acid isolation, tubes with 1,4 mm ceramic beads (Precellys, Villeurbanne, France) and the AllPrep DNA/RNA Mini Kit (QIAGEN, Hilden, Germany) were used.	biotin	according to the manufacturers protocols	9606	according to the manufacturers protocols	according to the manufacturers protocols	RMA normalization with Bioconductor package oligo	GPL11532	Timo,,Itzel	Timo.Itzel@klinik.uni-regensburg.de	Universitätsklinikum Regensburg	Franz-Josef-Strauß-Allee 11	Regensburg	93042	Germany	ftp://ftp.ncbi.nlm.nih.gov/geo/samples/GSM1179nnn/GSM1179004/suppl/GSM1179004_A1359-35.CEL.gz	33297	7.896	33	before surgery
GSM1179006	liver, N, A1359-37	GSM1179006	Public on Aug 08 2013	Jul 01 2013	Aug 08 2013	RNA	1	Nash	Homo sapiens	tissue type: liver biopsy	group: Nash	fat: 75	inflammation: 1	other_id: NA	bariatric surgery: NA	Sex: female	age: 45	bmi: 57.6	nas: 5	fibrosis: 1	lar: 8.9503445	delta lar: NA	delta leptin: NA	leptin: 37.672	adiponectin: 4.209	delta adipo: NA	not applicable	liver biopsy	total RNA	For homogenisation of five to ten milligram frozen tissue and subsequent nucleic acid isolation, tubes with 1,4 mm ceramic beads (Precellys, Villeurbanne, France) and the AllPrep DNA/RNA Mini Kit (QIAGEN, Hilden, Germany) were used.	biotin	according to the manufacturers protocols	9606	according to the manufacturers protocols	according to the manufacturers protocols	RMA normalization with Bioconductor package oligo	GPL11532	Timo,,Itzel	Timo.Itzel@klinik.uni-regensburg.de	Universitätsklinikum Regensburg	Franz-Josef-Strauß-Allee 11	Regensburg	93042	Germany	ftp://ftp.ncbi.nlm.nih.gov/geo/samples/GSM1179nnn/GSM1179006/suppl/GSM1179006_A1359-37.CEL.gz	33297	4.209	45	NA
GSM1179008	liver, N, A1359-39	GSM1179008	Public on Aug 08 2013	Jul 01 2013	Aug 08 2013	RNA	1	Nash	Homo sapiens	tissue type: liver biopsy	group: Nash	fat: 75	inflammation: 1	other_id: NA	bariatric surgery: NA	Sex: male	age: 47	bmi: 33.7	nas: 5	fibrosis: 0.5	lar: NA	delta lar: NA	delta leptin: NA	leptin: NA	adiponectin: NA	delta adipo: NA	not applicable	liver biopsy	total RNA	For homogenisation of five to ten milligram frozen tissue and subsequent nucleic acid isolation, tubes with 1,4 mm ceramic beads (Precellys, Villeurbanne, France) and the AllPrep DNA/RNA Mini Kit (QIAGEN, Hilden, Germany) were used.	biotin	according to the manufacturers protocols	9606	according to the manufacturers protocols	according to the manufacturers protocols	RMA normalization with Bioconductor package oligo	GPL11532	Timo,,Itzel	Timo.Itzel@klinik.uni-regensburg.de	Universitätsklinikum Regensburg	Franz-Josef-Strauß-Allee 11	Regensburg	93042	Germany	ftp://ftp.ncbi.nlm.nih.gov/geo/samples/GSM1179nnn/GSM1179008/suppl/GSM1179008_A1359-39.CEL.gz	33297	NA	47	NA
GSM1179011	liver, S, A1649-03	GSM1179011	Public on Aug 08 2013	Jul 01 2013	Aug 08 2013	RNA	1	Steatosis, after surgery	Homo sapiens	tissue type: liver biopsy	group: Steatosis	fat: 30	inflammation: 0	other_id: NA	bariatric surgery: after surgery	Sex: male	age: 61.36666667	bmi: 40.29181038	nas: 1	fibrosis: 0	lar: 24.80563405	delta lar: NA	delta leptin: NA	leptin: 77.563826	adiponectin: 3.12686327	delta adipo: NA	not applicable	liver biopsy	total RNA	For homogenisation of five to ten milligram frozen tissue and subsequent nucleic acid isolation, tubes with 1,4 mm ceramic beads (Precellys, Villeurbanne, France) and the AllPrep DNA/RNA Mini Kit (QIAGEN, Hilden, Germany) were used.	biotin	according to the manufacturers protocols	9606	according to the manufacturers protocols	according to the manufacturers protocols	RMA normalization with Bioconductor package oligo	GPL11532	Timo,,Itzel	Timo.Itzel@klinik.uni-regensburg.de	Universitätsklinikum Regensburg	Franz-Josef-Strauß-Allee 11	Regensburg	93042	Germany	ftp://ftp.ncbi.nlm.nih.gov/geo/samples/GSM1179nnn/GSM1179011/suppl/GSM1179011_A1649-03.CEL.gz	33297	3.12686327	61.36666667	after surgery
GSM1179015	liver, N, A1359-44	GSM1179015	Public on Aug 08 2013	Jul 01 2013	Aug 08 2013	RNA	1	Nash	Homo sapiens	tissue type: liver biopsy	group: Nash	fat: 80	inflammation: 1	other_id: NA	bariatric surgery: NA	Sex: female	age: 38	bmi: 47.8	nas: 5	fibrosis: 1	lar: 7.9664461	delta lar: NA	delta leptin: NA	leptin: 50.571	adiponectin: 6.348	delta adipo: NA	not applicable	liver biopsy	total RNA	For homogenisation of five to ten milligram frozen tissue and subsequent nucleic acid isolation, tubes with 1,4 mm ceramic beads (Precellys, Villeurbanne, France) and the AllPrep DNA/RNA Mini Kit (QIAGEN, Hilden, Germany) were used.	biotin	according to the manufacturers protocols	9606	according to the manufacturers protocols	according to the manufacturers protocols	RMA normalization with Bioconductor package oligo	GPL11532	Timo,,Itzel	Timo.Itzel@klinik.uni-regensburg.de	Universitätsklinikum Regensburg	Franz-Josef-Strauß-Allee 11	Regensburg	93042	Germany	ftp://ftp.ncbi.nlm.nih.gov/geo/samples/GSM1179nnn/GSM1179015/suppl/GSM1179015_A1359-44.CEL.gz	33297	6.348	38	NA
GSM1179021	liver, S, A1649-05	GSM1179021	Public on Aug 08 2013	Jul 01 2013	Aug 08 2013	RNA	1	Steatosis, before surgery	Homo sapiens	tissue type: liver biopsy	group: Steatosis	fat: 70	inflammation: 0	other_id: A1649-13.CEL	bariatric surgery: before surgery	Sex: male	age: 37.875	bmi: 55.48949663	nas: 3	fibrosis: 1	lar: 5.459967051	delta lar: NA	delta leptin: NA	leptin: 33.142	adiponectin: 6.07	delta adipo: NA	not applicable	liver biopsy	total RNA	For homogenisation of five to ten milligram frozen tissue and subsequent nucleic acid isolation, tubes with 1,4 mm ceramic beads (Precellys, Villeurbanne, France) and the AllPrep DNA/RNA Mini Kit (QIAGEN, Hilden, Germany) were used.	biotin	according to the manufacturers protocols	9606	according to the manufacturers protocols	according to the manufacturers protocols	RMA normalization with Bioconductor package oligo	GPL11532	Timo,,Itzel	Timo.Itzel@klinik.uni-regensburg.de	Universitätsklinikum Regensburg	Franz-Josef-Strauß-Allee 11	Regensburg	93042	Germany	ftp://ftp.ncbi.nlm.nih.gov/geo/samples/GSM1179nnn/GSM1179021/suppl/GSM1179021_A1649-05.CEL.gz	33297	6.07	37.875	before surgery
GSM1179023	liver, S, A1359-53	GSM1179023	Public on Aug 08 2013	Jul 01 2013	Aug 08 2013	RNA	1	Steatosis, after surgery	Homo sapiens	tissue type: liver biopsy	group: Steatosis	fat: 60	inflammation: 0	other_id: A1359-35.CEL	bariatric surgery: after surgery	Sex: female	age: 33	bmi: 40.9	nas: 2	fibrosis: 1	lar: 3.1069548	delta lar: 0.3801273	delta leptin: 4.527	leptin: 23.007	adiponectin: 7.405	delta adipo: 0.491	not applicable	liver biopsy	total RNA	For homogenisation of five to ten milligram frozen tissue and subsequent nucleic acid isolation, tubes with 1,4 mm ceramic beads (Precellys, Villeurbanne, France) and the AllPrep DNA/RNA Mini Kit (QIAGEN, Hilden, Germany) were used.	biotin	according to the manufacturers protocols	9606	according to the manufacturers protocols	according to the manufacturers protocols	RMA normalization with Bioconductor package oligo	GPL11532	Timo,,Itzel	Timo.Itzel@klinik.uni-regensburg.de	Universitätsklinikum Regensburg	Franz-Josef-Strauß-Allee 11	Regensburg	93042	Germany	ftp://ftp.ncbi.nlm.nih.gov/geo/samples/GSM1179nnn/GSM1179023/suppl/GSM1179023_A1359-53.CEL.gz	33297	7.405	33	after surgery
GSM1179025	liver, S, A1649-08	GSM1179025	Public on Aug 08 2013	Jul 01 2013	Aug 08 2013	RNA	1	Steatosis, before surgery	Homo sapiens	tissue type: liver biopsy	group: Steatosis	fat: 20	inflammation: 0	other_id: A1649-12.CEL	bariatric surgery: before surgery	Sex: female	age: 38.56666667	bmi: 53.6271809	nas: 1	fibrosis: 0	lar: NA	delta lar: NA	delta leptin: NA	leptin: NA	adiponectin: NA	delta adipo: NA	not applicable	liver biopsy	total RNA	For homogenisation of five to ten milligram frozen tissue and subsequent nucleic acid isolation, tubes with 1,4 mm ceramic beads (Precellys, Villeurbanne, France) and the AllPrep DNA/RNA Mini Kit (QIAGEN, Hilden, Germany) were used.	biotin	according to the manufacturers protocols	9606	according to the manufacturers protocols	according to the manufacturers protocols	RMA normalization with Bioconductor package oligo	GPL11532	Timo,,Itzel	Timo.Itzel@klinik.uni-regensburg.de	Universitätsklinikum Regensburg	Franz-Josef-Strauß-Allee 11	Regensburg	93042	Germany	ftp://ftp.ncbi.nlm.nih.gov/geo/samples/GSM1179nnn/GSM1179025/suppl/GSM1179025_A1649-08.CEL.gz	33297	NA	38.56666667	before surgery
GSM1179027	liver, S, A1649-06	GSM1179027	Public on Aug 08 2013	Jul 01 2013	Aug 08 2013	RNA	1	Steatosis, before surgery	Homo sapiens	tissue type: liver biopsy	group: Steatosis	fat: 70	inflammation: 0	other_id: A1649-14.CEL	bariatric surgery: before surgery	Sex: male	age: 47.47777778	bmi: 47.91818846	nas: 3	fibrosis: 0	lar: 2.007453416	delta lar: NA	delta leptin: NA	leptin: 16.16	adiponectin: 8.05	delta adipo: NA	not applicable	liver biopsy	total RNA	For homogenisation of five to ten milligram frozen tissue and subsequent nucleic acid isolation, tubes with 1,4 mm ceramic beads (Precellys, Villeurbanne, France) and the AllPrep DNA/RNA Mini Kit (QIAGEN, Hilden, Germany) were used.	biotin	according to the manufacturers protocols	9606	according to the manufacturers protocols	according to the manufacturers protocols	RMA normalization with Bioconductor package oligo	GPL11532	Timo,,Itzel	Timo.Itzel@klinik.uni-regensburg.de	Universitätsklinikum Regensburg	Franz-Josef-Strauß-Allee 11	Regensburg	93042	Germany	ftp://ftp.ncbi.nlm.nih.gov/geo/samples/GSM1179nnn/GSM1179027/suppl/GSM1179027_A1649-06.CEL.gz	33297	8.05	47.47777778	before surgery
GSM1179029	liver, S, A1359-56	GSM1179029	Public on Aug 08 2013	Jul 01 2013	Aug 08 2013	RNA	1	Steatosis, after surgery	Homo sapiens	tissue type: liver biopsy	group: Steatosis	fat: 30	inflammation: 0	other_id: NA	bariatric surgery: after surgery	Sex: male	age: 65	bmi: 43.7	nas: 2	fibrosis: 0	lar: 14.7609665	delta lar: -13.2588159	delta leptin: -48.956	leptin: 62.926	adiponectin: 4.263	delta adipo: 5.037	not applicable	liver biopsy	total RNA	For homogenisation of five to ten milligram frozen tissue and subsequent nucleic acid isolation, tubes with 1,4 mm ceramic beads (Precellys, Villeurbanne, France) and the AllPrep DNA/RNA Mini Kit (QIAGEN, Hilden, Germany) were used.	biotin	according to the manufacturers protocols	9606	according to the manufacturers protocols	according to the manufacturers protocols	RMA normalization with Bioconductor package oligo	GPL11532	Timo,,Itzel	Timo.Itzel@klinik.uni-regensburg.de	Universitätsklinikum Regensburg	Franz-Josef-Strauß-Allee 11	Regensburg	93042	Germany	ftp://ftp.ncbi.nlm.nih.gov/geo/samples/GSM1179nnn/GSM1179029/suppl/GSM1179029_A1359-56.CEL.gz	33297	4.263	65	after surgery
GSM1179033	liver, N, A1359-59	GSM1179033	Public on Aug 08 2013	Jul 01 2013	Aug 08 2013	RNA	1	Nash	Homo sapiens	tissue type: liver biopsy	group: Nash	fat: 70	inflammation: 1	other_id: NA	bariatric surgery: NA	Sex: female	age: 30	bmi: 63.9	nas: 5	fibrosis: 1	lar: 7.5006081	delta lar: NA	delta leptin: NA	leptin: 49.339	adiponectin: 6.578	delta adipo: NA	not applicable	liver biopsy	total RNA	For homogenisation of five to ten milligram frozen tissue and subsequent nucleic acid isolation, tubes with 1,4 mm ceramic beads (Precellys, Villeurbanne, France) and the AllPrep DNA/RNA Mini Kit (QIAGEN, Hilden, Germany) were used.	biotin	according to the manufacturers protocols	9606	according to the manufacturers protocols	according to the manufacturers protocols	RMA normalization with Bioconductor package oligo	GPL11532	Timo,,Itzel	Timo.Itzel@klinik.uni-regensburg.de	Universitätsklinikum Regensburg	Franz-Josef-Strauß-Allee 11	Regensburg	93042	Germany	ftp://ftp.ncbi.nlm.nih.gov/geo/samples/GSM1179nnn/GSM1179033/suppl/GSM1179033_A1359-59.CEL.gz	33297	6.578	30	NA
GSM1179034	liver, S, A1359-60	GSM1179034	Public on Aug 08 2013	Jul 01 2013	Aug 08 2013	RNA	1	Steatosis, after surgery	Homo sapiens	tissue type: liver biopsy	group: Steatosis	fat: 20	inflammation: 1	other_id: A1359-34.CEL	bariatric surgery: after surgery	Sex: female	age: 42	bmi: 49.6	nas: 2	fibrosis: 0	lar: 8.9646298	delta lar: 10.9631276	delta leptin: 40.817	leptin: 62.349	adiponectin: 6.955	delta adipo: -1.778	not applicable	liver biopsy	total RNA	For homogenisation of five to ten milligram frozen tissue and subsequent nucleic acid isolation, tubes with 1,4 mm ceramic beads (Precellys, Villeurbanne, France) and the AllPrep DNA/RNA Mini Kit (QIAGEN, Hilden, Germany) were used.	biotin	according to the manufacturers protocols	9606	according to the manufacturers protocols	according to the manufacturers protocols	RMA normalization with Bioconductor package oligo	GPL11532	Timo,,Itzel	Timo.Itzel@klinik.uni-regensburg.de	Universitätsklinikum Regensburg	Franz-Josef-Strauß-Allee 11	Regensburg	93042	Germany	ftp://ftp.ncbi.nlm.nih.gov/geo/samples/GSM1179nnn/GSM1179034/suppl/GSM1179034_A1359-60.CEL.gz	33297	6.955	42	after surgery
GSM1179035	liver, N, A1359-61	GSM1179035	Public on Aug 08 2013	Jul 01 2013	Aug 08 2013	RNA	1	Nash	Homo sapiens	tissue type: liver biopsy	group: Nash	fat: 90	inflammation: 2	other_id: NA	bariatric surgery: NA	Sex: female	age: 44	bmi: 49.4	nas: 6	fibrosis: 1	lar: 4.1606796	delta lar: NA	delta leptin: NA	leptin: 25.713	adiponectin: 6.18	delta adipo: NA	not applicable	liver biopsy	total RNA	For homogenisation of five to ten milligram frozen tissue and subsequent nucleic acid isolation, tubes with 1,4 mm ceramic beads (Precellys, Villeurbanne, France) and the AllPrep DNA/RNA Mini Kit (QIAGEN, Hilden, Germany) were used.	biotin	according to the manufacturers protocols	9606	according to the manufacturers protocols	according to the manufacturers protocols	RMA normalization with Bioconductor package oligo	GPL11532	Timo,,Itzel	Timo.Itzel@klinik.uni-regensburg.de	Universitätsklinikum Regensburg	Franz-Josef-Strauß-Allee 11	Regensburg	93042	Germany	ftp://ftp.ncbi.nlm.nih.gov/geo/samples/GSM1179nnn/GSM1179035/suppl/GSM1179035_A1359-61.CEL.gz	33297	6.18	44	NA
GSM1179036	liver, N, A1359-62	GSM1179036	Public on Aug 08 2013	Jul 01 2013	Aug 08 2013	RNA	1	Nash	Homo sapiens	tissue type: liver biopsy	group: Nash	fat: 80	inflammation: 1	other_id: NA	bariatric surgery: NA	Sex: male	age: 50	bmi: 60.6	nas: 5	fibrosis: 1	lar: 3.3206004	delta lar: NA	delta leptin: NA	leptin: 29.643	adiponectin: 8.927	delta adipo: NA	not applicable	liver biopsy	total RNA	For homogenisation of five to ten milligram frozen tissue and subsequent nucleic acid isolation, tubes with 1,4 mm ceramic beads (Precellys, Villeurbanne, France) and the AllPrep DNA/RNA Mini Kit (QIAGEN, Hilden, Germany) were used.	biotin	according to the manufacturers protocols	9606	according to the manufacturers protocols	according to the manufacturers protocols	RMA normalization with Bioconductor package oligo	GPL11532	Timo,,Itzel	Timo.Itzel@klinik.uni-regensburg.de	Universitätsklinikum Regensburg	Franz-Josef-Strauß-Allee 11	Regensburg	93042	Germany	ftp://ftp.ncbi.nlm.nih.gov/geo/samples/GSM1179nnn/GSM1179036/suppl/GSM1179036_A1359-62.CEL.gz	33297	8.927	50	NA
GSM1179037	liver, S, A1359-63	GSM1179037	Public on Aug 08 2013	Jul 01 2013	Aug 08 2013	RNA	1	Steatosis	Homo sapiens	tissue type: liver biopsy	group: Steatosis	fat: 30	inflammation: 0	other_id: NA	bariatric surgery: NA	Sex: female	age: 32	bmi: 60.2	nas: 1	fibrosis: 0	lar: 5.5183011	delta lar: NA	delta leptin: NA	leptin: 31.962	adiponectin: 5.792	delta adipo: NA	not applicable	liver biopsy	total RNA	For homogenisation of five to ten milligram frozen tissue and subsequent nucleic acid isolation, tubes with 1,4 mm ceramic beads (Precellys, Villeurbanne, France) and the AllPrep DNA/RNA Mini Kit (QIAGEN, Hilden, Germany) were used.	biotin	according to the manufacturers protocols	9606	according to the manufacturers protocols	according to the manufacturers protocols	RMA normalization with Bioconductor package oligo	GPL11532	Timo,,Itzel	Timo.Itzel@klinik.uni-regensburg.de	Universitätsklinikum Regensburg	Franz-Josef-Strauß-Allee 11	Regensburg	93042	Germany	ftp://ftp.ncbi.nlm.nih.gov/geo/samples/GSM1179nnn/GSM1179037/suppl/GSM1179037_A1359-63.CEL.gz	33297	5.792	32	NA
GSM1179040	liver, S, A1649-12	GSM1179040	Public on Aug 08 2013	Jul 01 2013	Aug 08 2013	RNA	1	Steatosis, after surgery	Homo sapiens	tissue type: liver biopsy	group: Steatosis	fat: 30	inflammation: 1	other_id: A1649-08.CEL	bariatric surgery: after surgery	Sex: female	age: 38.56666667	bmi: 41.77801197	nas: 2	fibrosis: 0	lar: NA	delta lar: NA	delta leptin: NA	leptin: NA	adiponectin: NA	delta adipo: NA	not applicable	liver biopsy	total RNA	For homogenisation of five to ten milligram frozen tissue and subsequent nucleic acid isolation, tubes with 1,4 mm ceramic beads (Precellys, Villeurbanne, France) and the AllPrep DNA/RNA Mini Kit (QIAGEN, Hilden, Germany) were used.	biotin	according to the manufacturers protocols	9606	according to the manufacturers protocols	according to the manufacturers protocols	RMA normalization with Bioconductor package oligo	GPL11532	Timo,,Itzel	Timo.Itzel@klinik.uni-regensburg.de	Universitätsklinikum Regensburg	Franz-Josef-Strauß-Allee 11	Regensburg	93042	Germany	ftp://ftp.ncbi.nlm.nih.gov/geo/samples/GSM1179nnn/GSM1179040/suppl/GSM1179040_A1649-12.CEL.gz	33297	NA	38.56666667	after surgery
[truncated: 16 more columns]

## Sheet: GSE61260
	title	geo_accession	status	submission_date	last_update_date	type	channel_count	source_name_ch1	organism_ch1	characteristics_ch1	characteristics_ch1.1	characteristics_ch1.2	characteristics_ch1.3	characteristics_ch1.4	treatment_protocol_ch1	growth_protocol_ch1	molecule_ch1	extract_protocol_ch1	label_ch1	label_protocol_ch1	taxid_ch1	hyb_protocol	scan_protocol	description	data_processing	data_processing.1	platform_id	contact_name	contact_email	contact_laboratory	contact_department	contact_institute	contact_address	contact_city	contact_state	contact_zip/postal_code	contact_country	supplementary_file	data_row_count	age:ch1	bmi:ch1	diseasestatus:ch1	Sex:ch1	subjectid:ch1	stage	gender
GSM1501019	Human liver expression data from subject S11a113c2	GSM1501019	Public on Nov 03 2014	Sep 09 2014	Nov 04 2014	RNA	1	liver tissue	Homo sapiens	subjectid: S11a113c2	Sex: male	age: 70	bmi: 30.1	diseasestatus: NASH	not applicable	liver biopsy	total RNA	For homogenisation of five to ten milligram frozen tissue and subsequent nucleic acid isolation, tubes with 1,4 mm ceramic beads (Precellys, Villeurbanne, France) and the AllPrep DNA/RNA Mini Kit (QIAGEN, Hilden, Germany) were used.	biotin	labelled by biotin according to the manufacturers protocols	9606	according to the manufacturers protocols	according to the manufacturers protocols	Gene expression data from human liver tissue	RMA normalization with Bioconductor package oligo	Reported values are log2 RMA normalized gene level expression values from Bioconductor package oligo	GPL11532	Steve,,Horvath	shorvath@mednet.ucla.edu	Horvath	Human Genetics	University of California, Los Angeles	695 Charles E. Young Drive South, Box 708822	Los Angeles	CA	90095-7088	USA	ftp://ftp.ncbi.nlm.nih.gov/geo/samples/GSM1501nnn/GSM1501019/suppl/GSM1501019_A1891-05.CEL.gz	0	70	30.1	NASH	male	S11a113c2	NASH	male
GSM1501053	Human liver expression data from subject S11a14822	GSM1501053	Public on Nov 03 2014	Sep 09 2014	Nov 04 2014	RNA	1	liver tissue	Homo sapiens	subjectid: S11a14822	Sex: male	age: 45	bmi: 54.8	diseasestatus: NASH	not applicable	liver biopsy	total RNA	For homogenisation of five to ten milligram frozen tissue and subsequent nucleic acid isolation, tubes with 1,4 mm ceramic beads (Precellys, Villeurbanne, France) and the AllPrep DNA/RNA Mini Kit (QIAGEN, Hilden, Germany) were used.	biotin	labelled by biotin according to the manufacturers protocols	9606	according to the manufacturers protocols	according to the manufacturers protocols	Gene expression data from human liver tissue	RMA normalization with Bioconductor package oligo	Reported values are log2 RMA normalized gene level expression values from Bioconductor package oligo	GPL11532	Steve,,Horvath	shorvath@mednet.ucla.edu	Horvath	Human Genetics	University of California, Los Angeles	695 Charles E. Young Drive South, Box 708822	Los Angeles	CA	90095-7088	USA	ftp://ftp.ncbi.nlm.nih.gov/geo/samples/GSM1501nnn/GSM1501053/suppl/GSM1501053_A1891-15.CEL.gz	0	45	54.8	NASH	male	S11a14822	NASH	male
GSM1501055	Human liver expression data from subject S11a14992	GSM1501055	Public on Nov 03 2014	Sep 09 2014	Nov 04 2014	RNA	1	liver tissue	Homo sapiens	subjectid: S11a14992	Sex: female	age: 46	bmi: 36.9	diseasestatus: NAFLD	not applicable	liver biopsy	total RNA	For homogenisation of five to ten milligram frozen tissue and subsequent nucleic acid isolation, tubes with 1,4 mm ceramic beads (Precellys, Villeurbanne, France) and the AllPrep DNA/RNA Mini Kit (QIAGEN, Hilden, Germany) were used.	biotin	labelled by biotin according to the manufacturers protocols	9606	according to the manufacturers protocols	according to the manufacturers protocols	Gene expression data from human liver tissue	RMA normalization with Bioconductor package oligo	Reported values are log2 RMA normalized gene level expression values from Bioconductor package oligo	GPL11532	Steve,,Horvath	shorvath@mednet.ucla.edu	Horvath	Human Genetics	University of California, Los Angeles	695 Charles E. Young Drive South, Box 708822	Los Angeles	CA	90095-7088	USA	ftp://ftp.ncbi.nlm.nih.gov/geo/samples/GSM1501nnn/GSM1501055/suppl/GSM1501055_A1970-20.CEL.gz	0	46	36.9	NAFLD	female	S11a14992	NAFL	fpre
GSM1501058	Human liver expression data from subject S11a14b82	GSM1501058	Public on Nov 03 2014	Sep 09 2014	Nov 04 2014	RNA	1	liver tissue	Homo sapiens	subjectid: S11a14b82	Sex: female	age: 48	bmi: 47.4	diseasestatus: NAFLD	not applicable	liver biopsy	total RNA	For homogenisation of five to ten milligram frozen tissue and subsequent nucleic acid isolation, tubes with 1,4 mm ceramic beads (Precellys, Villeurbanne, France) and the AllPrep DNA/RNA Mini Kit (QIAGEN, Hilden, Germany) were used.	biotin	labelled by biotin according to the manufacturers protocols	9606	according to the manufacturers protocols	according to the manufacturers protocols	Gene expression data from human liver tissue	RMA normalization with Bioconductor package oligo	Reported values are log2 RMA normalized gene level expression values from Bioconductor package oligo	GPL11532	Steve,,Horvath	shorvath@mednet.ucla.edu	Horvath	Human Genetics	University of California, Los Angeles	695 Charles E. Young Drive South, Box 708822	Los Angeles	CA	90095-7088	USA	ftp://ftp.ncbi.nlm.nih.gov/geo/samples/GSM1501nnn/GSM1501058/suppl/GSM1501058_A1359-15.CEL.gz	0	48	47.4	NAFLD	female	S11a14b82	NAFL	fpre
GSM1501060	Human liver expression data from subject S11a14cf2	GSM1501060	Public on Nov 03 2014	Sep 09 2014	Nov 04 2014	RNA	1	liver tissue	Homo sapiens	subjectid: S11a14cf2	Sex: female	age: 46	bmi: 43.5	diseasestatus: NAFLD	not applicable	liver biopsy	total RNA	For homogenisation of five to ten milligram frozen tissue and subsequent nucleic acid isolation, tubes with 1,4 mm ceramic beads (Precellys, Villeurbanne, France) and the AllPrep DNA/RNA Mini Kit (QIAGEN, Hilden, Germany) were used.	biotin	labelled by biotin according to the manufacturers protocols	9606	according to the manufacturers protocols	according to the manufacturers protocols	Gene expression data from human liver tissue	RMA normalization with Bioconductor package oligo	Reported values are log2 RMA normalized gene level expression values from Bioconductor package oligo	GPL11532	Steve,,Horvath	shorvath@mednet.ucla.edu	Horvath	Human Genetics	University of California, Los Angeles	695 Charles E. Young Drive South, Box 708822	Los Angeles	CA	90095-7088	USA	ftp://ftp.ncbi.nlm.nih.gov/geo/samples/GSM1501nnn/GSM1501060/suppl/GSM1501060_A1359-17.CEL.gz	0	46	43.5	NAFLD	female	S11a14cf2	NAFL	fpre
GSM1501068	Human liver expression data from subject S11a15102	GSM1501068	Public on Nov 03 2014	Sep 09 2014	Nov 04 2014	RNA	1	liver tissue	Homo sapiens	subjectid: S11a15102	Sex: female	age: 32	bmi: 48.6	diseasestatus: NAFLD	not applicable	liver biopsy	total RNA	For homogenisation of five to ten milligram frozen tissue and subsequent nucleic acid isolation, tubes with 1,4 mm ceramic beads (Precellys, Villeurbanne, France) and the AllPrep DNA/RNA Mini Kit (QIAGEN, Hilden, Germany) were used.	biotin	labelled by biotin according to the manufacturers protocols	9606	according to the manufacturers protocols	according to the manufacturers protocols	Gene expression data from human liver tissue	RMA normalization with Bioconductor package oligo	Reported values are log2 RMA normalized gene level expression values from Bioconductor package oligo	GPL11532	Steve,,Horvath	shorvath@mednet.ucla.edu	Horvath	Human Genetics	University of California, Los Angeles	695 Charles E. Young Drive South, Box 708822	Los Angeles	CA	90095-7088	USA	ftp://ftp.ncbi.nlm.nih.gov/geo/samples/GSM1501nnn/GSM1501068/suppl/GSM1501068_A1359-20.CEL.gz	0	32	48.6	NAFLD	female	S11a15102	NAFL	fpre
GSM1501069	Human liver expression data from subject S11a15152	GSM1501069	Public on Nov 03 2014	Sep 09 2014	Nov 04 2014	RNA	1	liver tissue	Homo sapiens	subjectid: S11a15152	Sex: female	age: 40	bmi: 45.9	diseasestatus: NAFLD	not applicable	liver biopsy	total RNA	For homogenisation of five to ten milligram frozen tissue and subsequent nucleic acid isolation, tubes with 1,4 mm ceramic beads (Precellys, Villeurbanne, France) and the AllPrep DNA/RNA Mini Kit (QIAGEN, Hilden, Germany) were used.	biotin	labelled by biotin according to the manufacturers protocols	9606	according to the manufacturers protocols	according to the manufacturers protocols	Gene expression data from human liver tissue	RMA normalization with Bioconductor package oligo	Reported values are log2 RMA normalized gene level expression values from Bioconductor package oligo	GPL11532	Steve,,Horvath	shorvath@mednet.ucla.edu	Horvath	Human Genetics	University of California, Los Angeles	695 Charles E. Young Drive South, Box 708822	Los Angeles	CA	90095-7088	USA	ftp://ftp.ncbi.nlm.nih.gov/geo/samples/GSM1501nnn/GSM1501069/suppl/GSM1501069_A1359-21.CEL.gz	0	40	45.9	NAFLD	female	S11a15152	NAFL	fpre
GSM1501076	Human liver expression data from subject S11a154c2	GSM1501076	Public on Nov 03 2014	Sep 09 2014	Nov 04 2014	RNA	1	liver tissue	Homo sapiens	subjectid: S11a154c2	Sex: female	age: 32	bmi: 47.3	diseasestatus: NASH	not applicable	liver biopsy	total RNA	For homogenisation of five to ten milligram frozen tissue and subsequent nucleic acid isolation, tubes with 1,4 mm ceramic beads (Precellys, Villeurbanne, France) and the AllPrep DNA/RNA Mini Kit (QIAGEN, Hilden, Germany) were used.	biotin	labelled by biotin according to the manufacturers protocols	9606	according to the manufacturers protocols	according to the manufacturers protocols	Gene expression data from human liver tissue	RMA normalization with Bioconductor package oligo	Reported values are log2 RMA normalized gene level expression values from Bioconductor package oligo	GPL11532	Steve,,Horvath	shorvath@mednet.ucla.edu	Horvath	Human Genetics	University of California, Los Angeles	695 Charles E. Young Drive South, Box 708822	Los Angeles	CA	90095-7088	USA	ftp://ftp.ncbi.nlm.nih.gov/geo/samples/GSM1501nnn/GSM1501076/suppl/GSM1501076_A1359-26.CEL.gz	0	32	47.3	NASH	female	S11a154c2	NASH	fpre
GSM1501077	Human liver expression data from subject S11a15522	GSM1501077	Public on Nov 03 2014	Sep 09 2014	Nov 04 2014	RNA	1	liver tissue	Homo sapiens	subjectid: S11a15522	Sex: male	age: 59	bmi: 49.4	diseasestatus: NASH	not applicable	liver biopsy	total RNA	For homogenisation of five to ten milligram frozen tissue and subsequent nucleic acid isolation, tubes with 1,4 mm ceramic beads (Precellys, Villeurbanne, France) and the AllPrep DNA/RNA Mini Kit (QIAGEN, Hilden, Germany) were used.	biotin	labelled by biotin according to the manufacturers protocols	9606	according to the manufacturers protocols	according to the manufacturers protocols	Gene expression data from human liver tissue	RMA normalization with Bioconductor package oligo	Reported values are log2 RMA normalized gene level expression values from Bioconductor package oligo	GPL11532	Steve,,Horvath	shorvath@mednet.ucla.edu	Horvath	Human Genetics	University of California, Los Angeles	695 Charles E. Young Drive South, Box 708822	Los Angeles	CA	90095-7088	USA	ftp://ftp.ncbi.nlm.nih.gov/geo/samples/GSM1501nnn/GSM1501077/suppl/GSM1501077_A1891-19.CEL.gz	0	59	49.4	NASH	male	S11a15522	NASH	male
GSM1501078	Human liver expression data from subject S11a15572	GSM1501078	Public on Nov 03 2014	Sep 09 2014	Nov 04 2014	RNA	1	liver tissue	Homo sapiens	subjectid: S11a15572	Sex: male	age: 30	bmi: 48.9	diseasestatus: NASH	not applicable	liver biopsy	total RNA	For homogenisation of five to ten milligram frozen tissue and subsequent nucleic acid isolation, tubes with 1,4 mm ceramic beads (Precellys, Villeurbanne, France) and the AllPrep DNA/RNA Mini Kit (QIAGEN, Hilden, Germany) were used.	biotin	labelled by biotin according to the manufacturers protocols	9606	according to the manufacturers protocols	according to the manufacturers protocols	Gene expression data from human liver tissue	RMA normalization with Bioconductor package oligo	Reported values are log2 RMA normalized gene level expression values from Bioconductor package oligo	GPL11532	Steve,,Horvath	shorvath@mednet.ucla.edu	Horvath	Human Genetics	University of California, Los Angeles	695 Charles E. Young Drive South, Box 708822	Los Angeles	CA	90095-7088	USA	ftp://ftp.ncbi.nlm.nih.gov/geo/samples/GSM1501nnn/GSM1501078/suppl/GSM1501078_A1891-20.CEL.gz	0	30	48.9	NASH	male	S11a15572	NASH	male
GSM1501084	Human liver expression data from subject S11a157f2	GSM1501084	Public on Nov 03 2014	Sep 09 2014	Nov 04 2014	RNA	1	liver tissue	Homo sapiens	subjectid: S11a157f2	Sex: male	age: 47	bmi: 24.4	diseasestatus: NASH	not applicable	liver biopsy	total RNA	For homogenisation of five to ten milligram frozen tissue and subsequent nucleic acid isolation, tubes with 1,4 mm ceramic beads (Precellys, Villeurbanne, France) and the AllPrep DNA/RNA Mini Kit (QIAGEN, Hilden, Germany) were used.	biotin	labelled by biotin according to the manufacturers protocols	9606	according to the manufacturers protocols	according to the manufacturers protocols	Gene expression data from human liver tissue	RMA normalization with Bioconductor package oligo	Reported values are log2 RMA normalized gene level expression values from Bioconductor package oligo	GPL11532	Steve,,Horvath	shorvath@mednet.ucla.edu	Horvath	Human Genetics	University of California, Los Angeles	695 Charles E. Young Drive South, Box 708822	Los Angeles	CA	90095-7088	USA	ftp://ftp.ncbi.nlm.nih.gov/geo/samples/GSM1501nnn/GSM1501084/suppl/GSM1501084_A1359-32.CEL.gz	0	47	24.4	NASH	male	S11a157f2	NASH	male
GSM1501085	Human liver expression data from subject S11a15952	GSM1501085	Public on Nov 03 2014	Sep 09 2014	Nov 04 2014	RNA	1	liver tissue	Homo sapiens	subjectid: S11a15952	Sex: male	age: 47	bmi: 30.5	diseasestatus: NAFLD	not applicable	liver biopsy	total RNA	For homogenisation of five to ten milligram frozen tissue and subsequent nucleic acid isolation, tubes with 1,4 mm ceramic beads (Precellys, Villeurbanne, France) and the AllPrep DNA/RNA Mini Kit (QIAGEN, Hilden, Germany) were used.	biotin	labelled by biotin according to the manufacturers protocols	9606	according to the manufacturers protocols	according to the manufacturers protocols	Gene expression data from human liver tissue	RMA normalization with Bioconductor package oligo	Reported values are log2 RMA normalized gene level expression values from Bioconductor package oligo	GPL11532	Steve,,Horvath	shorvath@mednet.ucla.edu	Horvath	Human Genetics	University of California, Los Angeles	695 Charles E. Young Drive South, Box 708822	Los Angeles	CA	90095-7088	USA	ftp://ftp.ncbi.nlm.nih.gov/geo/samples/GSM1501nnn/GSM1501085/suppl/GSM1501085_A1359-33.CEL.gz	0	47	30.5	NAFLD	male	S11a15952	NAFL	male
GSM1501086	Human liver expression data from subject S11a15972	GSM1501086	Public on Nov 03 2014	Sep 09 2014	Nov 04 2014	RNA	1	liver tissue	Homo sapiens	subjectid: S11a15972	Sex: female	age: 42	bmi: 70.2	diseasestatus: NASH	not applicable	liver biopsy	total RNA	For homogenisation of five to ten milligram frozen tissue and subsequent nucleic acid isolation, tubes with 1,4 mm ceramic beads (Precellys, Villeurbanne, France) and the AllPrep DNA/RNA Mini Kit (QIAGEN, Hilden, Germany) were used.	biotin	labelled by biotin according to the manufacturers protocols	9606	according to the manufacturers protocols	according to the manufacturers protocols	Gene expression data from human liver tissue	RMA normalization with Bioconductor package oligo	Reported values are log2 RMA normalized gene level expression values from Bioconductor package oligo	GPL11532	Steve,,Horvath	shorvath@mednet.ucla.edu	Horvath	Human Genetics	University of California, Los Angeles	695 Charles E. Young Drive South, Box 708822	Los Angeles	CA	90095-7088	USA	ftp://ftp.ncbi.nlm.nih.gov/geo/samples/GSM1501nnn/GSM1501086/suppl/GSM1501086_A1359-34.CEL.gz	0	42	70.2	NASH	female	S11a15972	NASH	fpre
GSM1501087	Human liver expression data from subject S11a15a62	GSM1501087	Public on Nov 03 2014	Sep 09 2014	Nov 04 2014	RNA	1	liver tissue	Homo sapiens	subjectid: S11a15a62	Sex: female	age: 33	bmi: 53.8	diseasestatus: NASH	not applicable	liver biopsy	total RNA	For homogenisation of five to ten milligram frozen tissue and subsequent nucleic acid isolation, tubes with 1,4 mm ceramic beads (Precellys, Villeurbanne, France) and the AllPrep DNA/RNA Mini Kit (QIAGEN, Hilden, Germany) were used.	biotin	labelled by biotin according to the manufacturers protocols	9606	according to the manufacturers protocols	according to the manufacturers protocols	Gene expression data from human liver tissue	RMA normalization with Bioconductor package oligo	Reported values are log2 RMA normalized gene level expression values from Bioconductor package oligo	GPL11532	Steve,,Horvath	shorvath@mednet.ucla.edu	Horvath	Human Genetics	University of California, Los Angeles	695 Charles E. Young Drive South, Box 708822	Los Angeles	CA	90095-7088	USA	ftp://ftp.ncbi.nlm.nih.gov/geo/samples/GSM1501nnn/GSM1501087/suppl/GSM1501087_A1359-35.CEL.gz	0	33	53.8	NASH	female	S11a15a62	NASH	fpre
GSM1501089	Human liver expression data from subject S11a15af2	GSM1501089	Public on Nov 03 2014	Sep 09 2014	Nov 04 2014	RNA	1	liver tissue	Homo sapiens	subjectid: S11a15af2	Sex: female	age: 43	bmi: 57.6	diseasestatus: NASH	not applicable	liver biopsy	total RNA	For homogenisation of five to ten milligram frozen tissue and subsequent nucleic acid isolation, tubes with 1,4 mm ceramic beads (Precellys, Villeurbanne, France) and the AllPrep DNA/RNA Mini Kit (QIAGEN, Hilden, Germany) were used.	biotin	labelled by biotin according to the manufacturers protocols	9606	according to the manufacturers protocols	according to the manufacturers protocols	Gene expression data from human liver tissue	RMA normalization with Bioconductor package oligo	Reported values are log2 RMA normalized gene level expression values from Bioconductor package oligo	GPL11532	Steve,,Horvath	shorvath@mednet.ucla.edu	Horvath	Human Genetics	University of California, Los Angeles	695 Charles E. Young Drive South, Box 708822	Los Angeles	CA	90095-7088	USA	ftp://ftp.ncbi.nlm.nih.gov/geo/samples/GSM1501nnn/GSM1501089/suppl/GSM1501089_A1359-37.CEL.gz	0	43	57.6	NASH	female	S11a15af2	NASH	fpre
GSM1501091	Human liver expression data from subject S11a15be2	GSM1501091	Public on Nov 03 2014	Sep 09 2014	Nov 04 2014	RNA	1	liver tissue	Homo sapiens	subjectid: S11a15be2	Sex: male	age: 45	bmi: 33.7	diseasestatus: NASH	not applicable	liver biopsy	total RNA	For homogenisation of five to ten milligram frozen tissue and subsequent nucleic acid isolation, tubes with 1,4 mm ceramic beads (Precellys, Villeurbanne, France) and the AllPrep DNA/RNA Mini Kit (QIAGEN, Hilden, Germany) were used.	biotin	labelled by biotin according to the manufacturers protocols	9606	according to the manufacturers protocols	according to the manufacturers protocols	Gene expression data from human liver tissue	RMA normalization with Bioconductor package oligo	Reported values are log2 RMA normalized gene level expression values from Bioconductor package oligo	GPL11532	Steve,,Horvath	shorvath@mednet.ucla.edu	Horvath	Human Genetics	University of California, Los Angeles	695 Charles E. Young Drive South, Box 708822	Los Angeles	CA	90095-7088	USA	ftp://ftp.ncbi.nlm.nih.gov/geo/samples/GSM1501nnn/GSM1501091/suppl/GSM1501091_A1359-39.CEL.gz	0	45	33.7	NASH	male	S11a15be2	NASH	male
GSM1501093	Human liver expression data from subject S11a15c62	GSM1501093	Public on Nov 03 2014	Sep 09 2014	Nov 04 2014	RNA	1	liver tissue	Homo sapiens	subjectid: S11a15c62	Sex: male	age: 32	bmi: 57.5	diseasestatus: NAFLD	not applicable	liver biopsy	total RNA	For homogenisation of five to ten milligram frozen tissue and subsequent nucleic acid isolation, tubes with 1,4 mm ceramic beads (Precellys, Villeurbanne, France) and the AllPrep DNA/RNA Mini Kit (QIAGEN, Hilden, Germany) were used.	biotin	labelled by biotin according to the manufacturers protocols	9606	according to the manufacturers protocols	according to the manufacturers protocols	Gene expression data from human liver tissue	RMA normalization with Bioconductor package oligo	Reported values are log2 RMA normalized gene level expression values from Bioconductor package oligo	GPL11532	Steve,,Horvath	shorvath@mednet.ucla.edu	Horvath	Human Genetics	University of California, Los Angeles	695 Charles E. Young Drive South, Box 708822	Los Angeles	CA	90095-7088	USA	ftp://ftp.ncbi.nlm.nih.gov/geo/samples/GSM1501nnn/GSM1501093/suppl/GSM1501093_A1891-22.CEL.gz	0	32	57.5	NAFLD	male	S11a15c62	NAFL	male
GSM1501095	Human liver expression data from subject S11a15d72	GSM1501095	Public on Nov 03 2014	Sep 09 2014	Nov 04 2014	RNA	1	liver tissue	Homo sapiens	subjectid: S11a15d72	Sex: female	age: 36	bmi: 47.8	diseasestatus: NASH	not applicable	liver biopsy	total RNA	For homogenisation of five to ten milligram frozen tissue and subsequent nucleic acid isolation, tubes with 1,4 mm ceramic beads (Precellys, Villeurbanne, France) and the AllPrep DNA/RNA Mini Kit (QIAGEN, Hilden, Germany) were used.	biotin	labelled by biotin according to the manufacturers protocols	9606	according to the manufacturers protocols	according to the manufacturers protocols	Gene expression data from human liver tissue	RMA normalization with Bioconductor package oligo	Reported values are log2 RMA normalized gene level expression values from Bioconductor package oligo	GPL11532	Steve,,Horvath	shorvath@mednet.ucla.edu	Horvath	Human Genetics	University of California, Los Angeles	695 Charles E. Young Drive South, Box 708822	Los Angeles	CA	90095-7088	USA	ftp://ftp.ncbi.nlm.nih.gov/geo/samples/GSM1501nnn/GSM1501095/suppl/GSM1501095_A1359-44.CEL.gz	0	36	47.8	NASH	female	S11a15d72	NASH	fpre
GSM1501101	Human liver expression data from subject S11a15f82	GSM1501101	Public on Nov 03 2014	Sep 09 2014	Nov 04 2014	RNA	1	liver tissue	Homo sapiens	subjectid: S11a15f82	Sex: male	age: 36	bmi: 55.5	diseasestatus: NAFLD	not applicable	liver biopsy	total RNA	For homogenisation of five to ten milligram frozen tissue and subsequent nucleic acid isolation, tubes with 1,4 mm ceramic beads (Precellys, Villeurbanne, France) and the AllPrep DNA/RNA Mini Kit (QIAGEN, Hilden, Germany) were used.	biotin	labelled by biotin according to the manufacturers protocols	9606	according to the manufacturers protocols	according to the manufacturers protocols	Gene expression data from human liver tissue	RMA normalization with Bioconductor package oligo	Reported values are log2 RMA normalized gene level expression values from Bioconductor package oligo	GPL11532	Steve,,Horvath	shorvath@mednet.ucla.edu	Horvath	Human Genetics	University of California, Los Angeles	695 Charles E. Young Drive South, Box 708822	Los Angeles	CA	90095-7088	USA	ftp://ftp.ncbi.nlm.nih.gov/geo/samples/GSM1501nnn/GSM1501101/suppl/GSM1501101_A1649-05.CEL.gz	0	36	55.5	NAFLD	male	S11a15f82	NAFL	male
GSM1501102	Human liver expression data from subject S11a15fc2	GSM1501102	Public on Nov 03 2014	Sep 09 2014	Nov 04 2014	RNA	1	liver tissue	Homo sapiens	subjectid: S11a15fc2	Sex: female	age: 49	bmi: 51.2	diseasestatus: NAFLD	not applicable	liver biopsy	total RNA	For homogenisation of five to ten milligram frozen tissue and subsequent nucleic acid isolation, tubes with 1,4 mm ceramic beads (Precellys, Villeurbanne, France) and the AllPrep DNA/RNA Mini Kit (QIAGEN, Hilden, Germany) were used.	biotin	labelled by biotin according to the manufacturers protocols	9606	according to the manufacturers protocols	according to the manufacturers protocols	Gene expression data from human liver tissue	RMA normalization with Bioconductor package oligo	Reported values are log2 RMA normalized gene level expression values from Bioconductor package oligo	GPL11532	Steve,,Horvath	shorvath@mednet.ucla.edu	Horvath	Human Genetics	University of California, Los Angeles	695 Charles E. Young Drive South, Box 708822	Los Angeles	CA	90095-7088	USA	ftp://ftp.ncbi.nlm.nih.gov/geo/samples/GSM1501nnn/GSM1501102/suppl/GSM1501102_A1970-31.CEL.gz	0	49	51.2	NAFLD	female	S11a15fc2	NAFL	fpre
GSM1501104	Human liver expression data from subject S11a16122	GSM1501104	Public on Nov 03 2014	Sep 09 2014	Nov 04 2014	RNA	1	liver tissue	Homo sapiens	subjectid: S11a16122	Sex: female	age: 37	bmi: 53.6	diseasestatus: NAFLD	not applicable	liver biopsy	total RNA	For homogenisation of five to ten milligram frozen tissue and subsequent nucleic acid isolation, tubes with 1,4 mm ceramic beads (Precellys, Villeurbanne, France) and the AllPrep DNA/RNA Mini Kit (QIAGEN, Hilden, Germany) were used.	biotin	labelled by biotin according to the manufacturers protocols	9606	according to the manufacturers protocols	according to the manufacturers protocols	Gene expression data from human liver tissue	RMA normalization with Bioconductor package oligo	Reported values are log2 RMA normalized gene level expression values from Bioconductor package oligo	GPL11532	Steve,,Horvath	shorvath@mednet.ucla.edu	Horvath	Human Genetics	University of California, Los Angeles	695 Charles E. Young Drive South, Box 708822	Los Angeles	CA	90095-7088	USA	ftp://ftp.ncbi.nlm.nih.gov/geo/samples/GSM1501nnn/GSM1501104/suppl/GSM1501104_A1649-08.CEL.gz	0	37	53.6	NAFLD	female	S11a16122	NAFL	fpre
GSM1501106	Human liver expression data from subject S11a16202	GSM1501106	Public on Nov 03 2014	Sep 09 2014	Nov 04 2014	RNA	1	liver tissue	Homo sapiens	subjectid: S11a16202	Sex: male	age: 46	bmi: 47.9	diseasestatus: NAFLD	not applicable	liver biopsy	total RNA	For homogenisation of five to ten milligram frozen tissue and subsequent nucleic acid isolation, tubes with 1,4 mm ceramic beads (Precellys, Villeurbanne, France) and the AllPrep DNA/RNA Mini Kit (QIAGEN, Hilden, Germany) were used.	biotin	labelled by biotin according to the manufacturers protocols	9606	according to the manufacturers protocols	according to the manufacturers protocols	Gene expression data from human liver tissue	RMA normalization with Bioconductor package oligo	Reported values are log2 RMA normalized gene level expression values from Bioconductor package oligo	GPL11532	Steve,,Horvath	shorvath@mednet.ucla.edu	Horvath	Human Genetics	University of California, Los Angeles	695 Charles E. Young Drive South, Box 708822	Los Angeles	CA	90095-7088	USA	ftp://ftp.ncbi.nlm.nih.gov/geo/samples/GSM1501nnn/GSM1501106/suppl/GSM1501106_A1649-06.CEL.gz	0	46	47.9	NAFLD	male	S11a16202	NAFL	male
GSM1501107	Human liver expression data from subject S11a16232	GSM1501107	Public on Nov 03 2014	Sep 09 2014	Nov 04 2014	RNA	1	liver tissue	Homo sapiens	subjectid: S11a16232	Sex: male	age: 41	bmi: 52	diseasestatus: NAFLD	not applicable	liver biopsy	total RNA	For homogenisation of five to ten milligram frozen tissue and subsequent nucleic acid isolation, tubes with 1,4 mm ceramic beads (Precellys, Villeurbanne, France) and the AllPrep DNA/RNA Mini Kit (QIAGEN, Hilden, Germany) were used.	biotin	labelled by biotin according to the manufacturers protocols	9606	according to the manufacturers protocols	according to the manufacturers protocols	Gene expression data from human liver tissue	RMA normalization with Bioconductor package oligo	Reported values are log2 RMA normalized gene level expression values from Bioconductor package oligo	GPL11532	Steve,,Horvath	shorvath@mednet.ucla.edu	Horvath	Human Genetics	University of California, Los Angeles	695 Charles E. Young Drive South, Box 708822	Los Angeles	CA	90095-7088	USA	ftp://ftp.ncbi.nlm.nih.gov/geo/samples/GSM1501nnn/GSM1501107/suppl/GSM1501107_A1891-24.CEL.gz	0	41	52	NAFLD	male	S11a16232	NAFL	male
GSM1501109	Human liver expression data from subject S11a162b2	GSM1501109	Public on Nov 03 2014	Sep 09 2014	Nov 04 2014	RNA	1	liver tissue	Homo sapiens	subjectid: S11a162b2	Sex: male	age: 43	bmi: 59.3	diseasestatus: NASH	not applicable	liver biopsy	total RNA	For homogenisation of five to ten milligram frozen tissue and subsequent nucleic acid isolation, tubes with 1,4 mm ceramic beads (Precellys, Villeurbanne, France) and the AllPrep DNA/RNA Mini Kit (QIAGEN, Hilden, Germany) were used.	biotin	labelled by biotin according to the manufacturers protocols	9606	according to the manufacturers protocols	according to the manufacturers protocols	Gene expression data from human liver tissue	RMA normalization with Bioconductor package oligo	Reported values are log2 RMA normalized gene level expression values from Bioconductor package oligo	GPL11532	Steve,,Horvath	shorvath@mednet.ucla.edu	Horvath	Human Genetics	University of California, Los Angeles	695 Charles E. Young Drive South, Box 708822	Los Angeles	CA	90095-7088	USA	ftp://ftp.ncbi.nlm.nih.gov/geo/samples/GSM1501nnn/GSM1501109/suppl/GSM1501109_A1934-01.CEL.gz	0	43	59.3	NASH	male	S11a162b2	NASH	male
GSM1501111	Human liver expression data from subject S11a164a2	GSM1501111	Public on Nov 03 2014	Sep 09 2014	Nov 04 2014	RNA	1	liver tissue	Homo sapiens	subjectid: S11a164a2	Sex: female	age: 29	bmi: 63.9	diseasestatus: NASH	not applicable	liver biopsy	total RNA	For homogenisation of five to ten milligram frozen tissue and subsequent nucleic acid isolation, tubes with 1,4 mm ceramic beads (Precellys, Villeurbanne, France) and the AllPrep DNA/RNA Mini Kit (QIAGEN, Hilden, Germany) were used.	biotin	labelled by biotin according to the manufacturers protocols	9606	according to the manufacturers protocols	according to the manufacturers protocols	Gene expression data from human liver tissue	RMA normalization with Bioconductor package oligo	Reported values are log2 RMA normalized gene level expression values from Bioconductor package oligo	GPL11532	Steve,,Horvath	shorvath@mednet.ucla.edu	Horvath	Human Genetics	University of California, Los Angeles	695 Charles E. Young Drive South, Box 708822	Los Angeles	CA	90095-7088	USA	ftp://ftp.ncbi.nlm.nih.gov/geo/samples/GSM1501nnn/GSM1501111/suppl/GSM1501111_A1359-59.CEL.gz	0	29	63.9	NASH	female	S11a164a2	NASH	fpre
GSM1501113	Human liver expression data from subject S11a16502	GSM1501113	Public on Nov 03 2014	Sep 09 2014	Nov 04 2014	RNA	1	liver tissue	Homo sapiens	subjectid: S11a16502	Sex: female	age: 33	bmi: 66.9	diseasestatus: NAFLD	not applicable	liver biopsy	total RNA	For homogenisation of five to ten milligram frozen tissue and subsequent nucleic acid isolation, tubes with 1,4 mm ceramic beads (Precellys, Villeurbanne, France) and the AllPrep DNA/RNA Mini Kit (QIAGEN, Hilden, Germany) were used.	biotin	labelled by biotin according to the manufacturers protocols	9606	according to the manufacturers protocols	according to the manufacturers protocols	Gene expression data from human liver tissue	RMA normalization with Bioconductor package oligo	Reported values are log2 RMA normalized gene level expression values from Bioconductor package oligo	GPL11532	Steve,,Horvath	shorvath@mednet.ucla.edu	Horvath	Human Genetics	University of California, Los Angeles	695 Charles E. Young Drive South, Box 708822	Los Angeles	CA	90095-7088	USA	ftp://ftp.ncbi.nlm.nih.gov/geo/samples/GSM1501nnn/GSM1501113/suppl/GSM1501113_A1970-33.CEL.gz	0	33	66.9	NAFLD	female	S11a16502	NAFL	fpre
GSM1501114	Human liver expression data from subject S11a165c2	GSM1501114	Public on Nov 03 2014	Sep 09 2014	Nov 04 2014	RNA	1	liver tissue	Homo sapiens	subjectid: S11a165c2	Sex: female	age: 43	bmi: 49.4	diseasestatus: NASH	not applicable	liver biopsy	total RNA	For homogenisation of five to ten milligram frozen tissue and subsequent nucleic acid isolation, tubes with 1,4 mm ceramic beads (Precellys, Villeurbanne, France) and the AllPrep DNA/RNA Mini Kit (QIAGEN, Hilden, Germany) were used.	biotin	labelled by biotin according to the manufacturers protocols	9606	according to the manufacturers protocols	according to the manufacturers protocols	Gene expression data from human liver tissue	RMA normalization with Bioconductor package oligo	Reported values are log2 RMA normalized gene level expression values from Bioconductor package oligo	GPL11532	Steve,,Horvath	shorvath@mednet.ucla.edu	Horvath	Human Genetics	University of California, Los Angeles	695 Charles E. Young Drive South, Box 708822	Los Angeles	CA	90095-7088	USA	ftp://ftp.ncbi.nlm.nih.gov/geo/samples/GSM1501nnn/GSM1501114/suppl/GSM1501114_A1359-61.CEL.gz	0	43	49.4	NASH	female	S11a165c2	NASH	fpre
GSM1501115	Human liver expression data from subject S11a165d2	GSM1501115	Public on Nov 03 2014	Sep 09 2014	Nov 04 2014	RNA	1	liver tissue	Homo sapiens	subjectid: S11a165d2	Sex: male	age: 49	bmi: 60.6	diseasestatus: NASH	not applicable	liver biopsy	total RNA	For homogenisation of five to ten milligram frozen tissue and subsequent nucleic acid isolation, tubes with 1,4 mm ceramic beads (Precellys, Villeurbanne, France) and the AllPrep DNA/RNA Mini Kit (QIAGEN, Hilden, Germany) were used.	biotin	labelled by biotin according to the manufacturers protocols	9606	according to the manufacturers protocols	according to the manufacturers protocols	Gene expression data from human liver tissue	RMA normalization with Bioconductor package oligo	Reported values are log2 RMA normalized gene level expression values from Bioconductor package oligo	GPL11532	Steve,,Horvath	shorvath@mednet.ucla.edu	Horvath	Human Genetics	University of California, Los Angeles	695 Charles E. Young Drive South, Box 708822	Los Angeles	CA	90095-7088	USA	ftp://ftp.ncbi.nlm.nih.gov/geo/samples/GSM1501nnn/GSM1501115/suppl/GSM1501115_A1359-62.CEL.gz	0	49	60.6	NASH	male	S11a165d2	NASH	male
GSM1501116	Human liver expression data from subject S11a165f2	GSM1501116	Public on Nov 03 2014	Sep 09 2014	Nov 04 2014	RNA	1	liver tissue	Homo sapiens	subjectid: S11a165f2	Sex: female	age: 31	bmi: 60.2	diseasestatus: NAFLD	not applicable	liver biopsy	total RNA	For homogenisation of five to ten milligram frozen tissue and subsequent nucleic acid isolation, tubes with 1,4 mm ceramic beads (Precellys, Villeurbanne, France) and the AllPrep DNA/RNA Mini Kit (QIAGEN, Hilden, Germany) were used.	biotin	labelled by biotin according to the manufacturers protocols	9606	according to the manufacturers protocols	according to the manufacturers protocols	Gene expression data from human liver tissue	RMA normalization with Bioconductor package oligo	Reported values are log2 RMA normalized gene level expression values from Bioconductor package oligo	GPL11532	Steve,,Horvath	shorvath@mednet.ucla.edu	Horvath	Human Genetics	University of California, Los Angeles	695 Charles E. Young Drive South, Box 708822	Los Angeles	CA	90095-7088	USA	ftp://ftp.ncbi.nlm.nih.gov/geo/samples/GSM1501nnn/GSM1501116/suppl/GSM1501116_A1359-63.CEL.gz	0	31	60.2	NAFLD	female	S11a165f2	NAFL	fpre
GSM1501119	Human liver expression data from subject S11a16962	GSM1501119	Public on Nov 03 2014	Sep 09 2014	Nov 04 2014	RNA	1	liver tissue	Homo sapiens	subjectid: S11a16962	Sex: male	age: 39	bmi: 52.5	diseasestatus: NAFLD	not applicable	liver biopsy	total RNA	For homogenisation of five to ten milligram frozen tissue and subsequent nucleic acid isolation, tubes with 1,4 mm ceramic beads (Precellys, Villeurbanne, France) and the AllPrep DNA/RNA Mini Kit (QIAGEN, Hilden, Germany) were used.	biotin	labelled by biotin according to the manufacturers protocols	9606	according to the manufacturers protocols	according to the manufacturers protocols	Gene expression data from human liver tissue	RMA normalization with Bioconductor package oligo	Reported values are log2 RMA normalized gene level expression values from Bioconductor package oligo	GPL11532	Steve,,Horvath	shorvath@mednet.ucla.edu	Horvath	Human Genetics	University of California, Los Angeles	695 Charles E. Young Drive South, Box 708822	Los Angeles	CA	90095-7088	USA	ftp://ftp.ncbi.nlm.nih.gov/geo/samples/GSM1501nnn/GSM1501119/suppl/GSM1501119_A1934-04.CEL.gz	0	39	52.5	NAFLD	male	S11a16962	NAFL	male
GSM1501122	Human liver expression data from subject S11a17062	GSM1501122	Public on Nov 03 2014	Sep 09 2014	Nov 04 2014	RNA	1	liver tissue	Homo sapiens	subjectid: S11a17062	Sex: male	age: 41	bmi: 63.3	diseasestatus: NAFLD	not applicable	liver biopsy	total RNA	For homogenisation of five to ten milligram frozen tissue and subsequent nucleic acid isolation, tubes with 1,4 mm ceramic beads (Precellys, Villeurbanne, France) and the AllPrep DNA/RNA Mini Kit (QIAGEN, Hilden, Germany) were used.	biotin	labelled by biotin according to the manufacturers protocols	9606	according to the manufacturers protocols	according to the manufacturers protocols	Gene expression data from human liver tissue	RMA normalization with Bioconductor package oligo	Reported values are log2 RMA normalized gene level expression values from Bioconductor package oligo	GPL11532	Steve,,Horvath	shorvath@mednet.ucla.edu	Horvath	Human Genetics	University of California, Los Angeles	695 Charles E. Young Drive South, Box 708822	Los Angeles	CA	90095-7088	USA	ftp://ftp.ncbi.nlm.nih.gov/geo/samples/GSM1501nnn/GSM1501122/suppl/GSM1501122_A1934-07.CEL.gz	0	41	63.3	NAFLD	male	S11a17062	NAFL	male
GSM1501123	Human liver expression data from subject S11a17072	GSM1501123	Public on Nov 03 2014	Sep 09 2014	Nov 04 2014	RNA	1	liver tissue	Homo sapiens	subjectid: S11a17072	Sex: male	age: 38	bmi: 60.7	diseasestatus: NAFLD	not applicable	liver biopsy	total RNA	For homogenisation of five to ten milligram frozen tissue and subsequent nucleic acid isolation, tubes with 1,4 mm ceramic beads (Precellys, Villeurbanne, France) and the AllPrep DNA/RNA Mini Kit (QIAGEN, Hilden, Germany) were used.	biotin	labelled by biotin according to the manufacturers protocols	9606	according to the manufacturers protocols	according to the manufacturers protocols	Gene expression data from human liver tissue	RMA normalization with Bioconductor package oligo	Reported values are log2 RMA normalized gene level expression values from Bioconductor package oligo	GPL11532	Steve,,Horvath	shorvath@mednet.ucla.edu	Horvath	Human Genetics	University of California, Los Angeles	695 Charles E. Young Drive South, Box 708822	Los Angeles	CA	90095-7088	USA	ftp://ftp.ncbi.nlm.nih.gov/geo/samples/GSM1501nnn/GSM1501123/suppl/GSM1501123_A1934-08.CEL.gz	0	38	60.7	NAFLD	male	S11a17072	NAFL	male
GSM1501124	Human liver expression data from subject S11a17282	GSM1501124	Public on Nov 03 2014	Sep 09 2014	Nov 04 2014	RNA	1	liver tissue	Homo sapiens	subjectid: S11a17282	Sex: male	age: 40	bmi: 64.3	diseasestatus: NASH	not applicable	liver biopsy	total RNA	For homogenisation of five to ten milligram frozen tissue and subsequent nucleic acid isolation, tubes with 1,4 mm ceramic beads (Precellys, Villeurbanne, France) and the AllPrep DNA/RNA Mini Kit (QIAGEN, Hilden, Germany) were used.	biotin	labelled by biotin according to the manufacturers protocols	9606	according to the manufacturers protocols	according to the manufacturers protocols	Gene expression data from human liver tissue	RMA normalization with Bioconductor package oligo	Reported values are log2 RMA normalized gene level expression values from Bioconductor package oligo	GPL11532	Steve,,Horvath	shorvath@mednet.ucla.edu	Horvath	Human Genetics	University of California, Los Angeles	695 Charles E. Young Drive South, Box 708822	Los Angeles	CA	90095-7088	USA	ftp://ftp.ncbi.nlm.nih.gov/geo/samples/GSM1501nnn/GSM1501124/suppl/GSM1501124_A1934-09.CEL.gz	0	40	64.3	NASH	male	S11a17282	NASH	male
GSM1501125	Human liver expression data from subject S11a17342	GSM1501125	Public on Nov 03 2014	Sep 09 2014	Nov 04 2014	RNA	1	liver tissue	Homo sapiens	subjectid: S11a17342	Sex: female	age: 34	bmi: 44.6	diseasestatus: NAFLD	not applicable	liver biopsy	total RNA	For homogenisation of five to ten milligram frozen tissue and subsequent nucleic acid isolation, tubes with 1,4 mm ceramic beads (Precellys, Villeurbanne, France) and the AllPrep DNA/RNA Mini Kit (QIAGEN, Hilden, Germany) were used.	biotin	labelled by biotin according to the manufacturers protocols	9606	according to the manufacturers protocols	according to the manufacturers protocols	Gene expression data from human liver tissue	RMA normalization with Bioconductor package oligo	Reported values are log2 RMA normalized gene level expression values from Bioconductor package oligo	GPL11532	Steve,,Horvath	shorvath@mednet.ucla.edu	Horvath	Human Genetics	University of California, Los Angeles	695 Charles E. Young Drive South, Box 708822	Los Angeles	CA	90095-7088	USA	ftp://ftp.ncbi.nlm.nih.gov/geo/samples/GSM1501nnn/GSM1501125/suppl/GSM1501125_A1970-35.CEL.gz	0	34	44.6	NAFLD	female	S11a17342	NAFL	fpre
GSM1501126	Human liver expression data from subject S11a17362	GSM1501126	Public on Nov 03 2014	Sep 09 2014	Nov 04 2014	RNA	1	liver tissue	Homo sapiens	subjectid: S11a17362	Sex: male	age: 43	bmi: 61.5	diseasestatus: NAFLD	not applicable	liver biopsy	total RNA	For homogenisation of five to ten milligram frozen tissue and subsequent nucleic acid isolation, tubes with 1,4 mm ceramic beads (Precellys, Villeurbanne, France) and the AllPrep DNA/RNA Mini Kit (QIAGEN, Hilden, Germany) were used.	biotin	labelled by biotin according to the manufacturers protocols	9606	according to the manufacturers protocols	according to the manufacturers protocols	Gene expression data from human liver tissue	RMA normalization with Bioconductor package oligo	Reported values are log2 RMA normalized gene level expression values from Bioconductor package oligo	GPL11532	Steve,,Horvath	shorvath@mednet.ucla.edu	Horvath	Human Genetics	University of California, Los Angeles	695 Charles E. Young Drive South, Box 708822	Los Angeles	CA	90095-7088	USA	ftp://ftp.ncbi.nlm.nih.gov/geo/samples/GSM1501nnn/GSM1501126/suppl/GSM1501126_A1934-10.CEL.gz	0	43	61.5	NAFLD	male	S11a17362	NAFL	male
GSM1501127	Human liver expression data from subject S11a17502	GSM1501127	Public on Nov 03 2014	Sep 09 2014	Nov 04 2014	RNA	1	liver tissue	Homo sapiens	subjectid: S11a17502	Sex: male	age: 46	bmi: 64.3	diseasestatus: NAFLD	not applicable	liver biopsy	total RNA	For homogenisation of five to ten milligram frozen tissue and subsequent nucleic acid isolation, tubes with 1,4 mm ceramic beads (Precellys, Villeurbanne, France) and the AllPrep DNA/RNA Mini Kit (QIAGEN, Hilden, Germany) were used.	biotin	labelled by biotin according to the manufacturers protocols	9606	according to the manufacturers protocols	according to the manufacturers protocols	Gene expression data from human liver tissue	RMA normalization with Bioconductor package oligo	Reported values are log2 RMA normalized gene level expression values from Bioconductor package oligo	GPL11532	Steve,,Horvath	shorvath@mednet.ucla.edu	Horvath	Human Genetics	University of California, Los Angeles	695 Charles E. Young Drive South, Box 708822	Los Angeles	CA	90095-7088	USA	ftp://ftp.ncbi.nlm.nih.gov/geo/samples/GSM1501nnn/GSM1501127/suppl/GSM1501127_A1934-11.CEL.gz	0	46	64.3	NAFLD	male	S11a17502	NAFL	male
GSM1501128	Human liver expression data from subject S11a175c2	GSM1501128	Public on Nov 03 2014	Sep 09 2014	Nov 04 2014	RNA	1	liver tissue	Homo sapiens	subjectid: S11a175c2	Sex: male	age: 21	bmi: 49.7	diseasestatus: NASH	not applicable	liver biopsy	total RNA	For homogenisation of five to ten milligram frozen tissue and subsequent nucleic acid isolation, tubes with 1,4 mm ceramic beads (Precellys, Villeurbanne, France) and the AllPrep DNA/RNA Mini Kit (QIAGEN, Hilden, Germany) were used.	biotin	labelled by biotin according to the manufacturers protocols	9606	according to the manufacturers protocols	according to the manufacturers protocols	Gene expression data from human liver tissue	RMA normalization with Bioconductor package oligo	Reported values are log2 RMA normalized gene level expression values from Bioconductor package oligo	GPL11532	Steve,,Horvath	shorvath@mednet.ucla.edu	Horvath	Human Genetics	University of California, Los Angeles	695 Charles E. Young Drive South, Box 708822	Los Angeles	CA	90095-7088	USA	ftp://ftp.ncbi.nlm.nih.gov/geo/samples/GSM1501nnn/GSM1501128/suppl/GSM1501128_A1934-12.CEL.gz	0	21	49.7	NASH	male	S11a175c2	NASH	male
GSM1501130	Human liver expression data from subject S11a17672	GSM1501130	Public on Nov 03 2014	Sep 09 2014	Nov 04 2014	RNA	1	liver tissue	Homo sapiens	subjectid: S11a17672	Sex: male	age: 49	bmi: 48.7	diseasestatus: NAFLD	not applicable	liver biopsy	total RNA	For homogenisation of five to ten milligram frozen tissue and subsequent nucleic acid isolation, tubes with 1,4 mm ceramic beads (Precellys, Villeurbanne, France) and the AllPrep DNA/RNA Mini Kit (QIAGEN, Hilden, Germany) were used.	biotin	labelled by biotin according to the manufacturers protocols	9606	according to the manufacturers protocols	according to the manufacturers protocols	Gene expression data from human liver tissue	RMA normalization with Bioconductor package oligo	Reported values are log2 RMA normalized gene level expression values from Bioconductor package oligo	GPL11532	Steve,,Horvath	shorvath@mednet.ucla.edu	Horvath	Human Genetics	University of California, Los Angeles	695 Charles E. Young Drive South, Box 708822	Los Angeles	CA	90095-7088	USA	ftp://ftp.ncbi.nlm.nih.gov/geo/samples/GSM1501nnn/GSM1501130/suppl/GSM1501130_A1934-14.CEL.gz	0	49	48.7	NAFLD	male	S11a17672	NAFL	male
GSM1501131	Human liver expression data from subject S11a176a2	GSM1501131	Public on Nov 03 2014	Sep 09 2014	Nov 04 2014	RNA	1	liver tissue	Homo sapiens	subjectid: S11a176a2	Sex: male	age: 35	bmi: 57.7	diseasestatus: NASH	not applicable	liver biopsy	total RNA	For homogenisation of five to ten milligram frozen tissue and subsequent nucleic acid isolation, tubes with 1,4 mm ceramic beads (Precellys, Villeurbanne, France) and the AllPrep DNA/RNA Mini Kit (QIAGEN, Hilden, Germany) were used.	biotin	labelled by biotin according to the manufacturers protocols	9606	according to the manufacturers protocols	according to the manufacturers protocols	Gene expression data from human liver tissue	RMA normalization with Bioconductor package oligo	Reported values are log2 RMA normalized gene level expression values from Bioconductor package oligo	GPL11532	Steve,,Horvath	shorvath@mednet.ucla.edu	Horvath	Human Genetics	University of California, Los Angeles	695 Charles E. Young Drive South, Box 708822	Los Angeles	CA	90095-7088	USA	ftp://ftp.ncbi.nlm.nih.gov/geo/samples/GSM1501nnn/GSM1501131/suppl/GSM1501131_A1934-15.CEL.gz	0	35	57.7	NASH	male	S11a176a2	NASH	male
GSM1501132	Human liver expression data from subject S11a17722	GSM1501132	Public on Nov 03 2014	Sep 09 2014	Nov 04 2014	RNA	1	liver tissue	Homo sapiens	subjectid: S11a17722	Sex: male	age: 46	bmi: 40.2	diseasestatus: NAFLD	not applicable	liver biopsy	total RNA	For homogenisation of five to ten milligram frozen tissue and subsequent nucleic acid isolation, tubes with 1,4 mm ceramic beads (Precellys, Villeurbanne, France) and the AllPrep DNA/RNA Mini Kit (QIAGEN, Hilden, Germany) were used.	biotin	labelled by biotin according to the manufacturers protocols	9606	according to the manufacturers protocols	according to the manufacturers protocols	Gene expression data from human liver tissue	RMA normalization with Bioconductor package oligo	Reported values are log2 RMA normalized gene level expression values from Bioconductor package oligo	GPL11532	Steve,,Horvath	shorvath@mednet.ucla.edu	Horvath	Human Genetics	University of California, Los Angeles	695 Charles E. Young Drive South, Box 708822	Los Angeles	CA	90095-7088	USA	ftp://ftp.ncbi.nlm.nih.gov/geo/samples/GSM1501nnn/GSM1501132/suppl/GSM1501132_A1934-16.CEL.gz	0	46	40.2	NAFLD	male	S11a17722	NAFL	male
GSM1501134	Human liver expression data from subject S11a17952	GSM1501134	Public on Nov 03 2014	Sep 09 2014	Nov 04 2014	RNA	1	liver tissue	Homo sapiens	subjectid: S11a17952	Sex: male	age: 60	bmi: 57.3	diseasestatus: NASH	not applicable	liver biopsy	total RNA	For homogenisation of five to ten milligram frozen tissue and subsequent nucleic acid isolation, tubes with 1,4 mm ceramic beads (Precellys, Villeurbanne, France) and the AllPrep DNA/RNA Mini Kit (QIAGEN, Hilden, Germany) were used.	biotin	labelled by biotin according to the manufacturers protocols	9606	according to the manufacturers protocols	according to the manufacturers protocols	Gene expression data from human liver tissue	RMA normalization with Bioconductor package oligo	Reported values are log2 RMA normalized gene level expression values from Bioconductor package oligo	GPL11532	Steve,,Horvath	shorvath@mednet.ucla.edu	Horvath	Human Genetics	University of California, Los Angeles	695 Charles E. Young Drive South, Box 708822	Los Angeles	CA	90095-7088	USA	ftp://ftp.ncbi.nlm.nih.gov/geo/samples/GSM1501nnn/GSM1501134/suppl/GSM1501134_A1970-37.CEL.gz	0	60	57.3	NASH	male	S11a17952	NASH	male

## Sheet: GSE66676
	title	geo_accession	status	submission_date	last_update_date	type	channel_count	source_name_ch1	organism_ch1	characteristics_ch1	characteristics_ch1.1	characteristics_ch1.2	characteristics_ch1.3	characteristics_ch1.4	characteristics_ch1.5	characteristics_ch1.6	characteristics_ch1.7	characteristics_ch1.8	treatment_protocol_ch1	growth_protocol_ch1	molecule_ch1	extract_protocol_ch1	label_ch1	label_protocol_ch1	taxid_ch1	hyb_protocol	scan_protocol	description	description.1	data_processing	data_processing.1	data_processing.2	platform_id	contact_name	contact_email	contact_department	contact_institute	contact_address	contact_city	contact_state	contact_zip/postal_code	contact_country	supplementary_file	data_row_count	age (yrs):ch1	bmi:ch1	cholesterol:ch1	gender:ch1	hdl:ch1
GSM1627774	NAFLD not NASH Rep1	GSM1627774	Public on Jul 21 2017	Mar 09 2015	Jul 21 2017	RNA	1	Liver biopsy_male adolescent diagnosed with NAFLD not NASH	Homo sapiens	gender: male	sample type: Liver wedge biopsy	histology: NAFLD not NASH	age (yrs): 19.40	bmi: 42.44	cholesterol: 217	hdl: 31	ldl: 129	triglycerides: 285	Immediate submersion into RNAlater for stabilization	Left or right liver lobe obtained intra-operatively from an obese adolescent undergoing bariatric surgery.	total RNA	mRNeasy Mini Kit	biotin	standard Affymetrix protocol	9606	Biotinylated cRNA were prepared according to standard Affymetrix protocol.	Affymetrix GeneChip Scanner 3000	Liver biopsy from male adolescent diagnosed with NAFLD not NASH	NAS_104	.CEL files were directly imported into GeneSpringv12.6.1, where data log-transformed and underwent quantile normalization and baselining to the median of all samples.	probe group file: HuGene-1_0-st-v1.na34.1.hg19.probeset.csv	meta-probeset file: HuGene-1_0-st-v1.na34.1.hg19.transcript.csv	GPL6244	Rebekah,,Karns	Rebekah.Karns@cchmc.org	Gastroenterology, Hepatology, & Nutrition	Cincinnati Children's Hospital Medical Center	3333 Burnet Ave	Cincinnati	OH	45276	USA	ftp://ftp.ncbi.nlm.nih.gov/geo/samples/GSM1627nnn/GSM1627774/suppl/GSM1627774_NAS_104_HuGene-1_0-st-v1_.CEL.gz	28869	19.40	42.44	217	male	31
GSM1627775	NAFLD not NASH Rep2	GSM1627775	Public on Jul 21 2017	Mar 09 2015	Jul 21 2017	RNA	1	Liver biopsy_female adolescent diagnosed with NAFLD not NASH	Homo sapiens	gender: female	sample type: Liver wedge biopsy	histology: NAFLD not NASH	age (yrs): 16.25	bmi: 44.68	cholesterol: 191	hdl: 38	ldl: 133	triglycerides: 101	Immediate submersion into RNAlater for stabilization	Left or right liver lobe obtained intra-operatively from an obese adolescent undergoing bariatric surgery.	total RNA	mRNeasy Mini Kit	biotin	standard Affymetrix protocol	9606	Biotinylated cRNA were prepared according to standard Affymetrix protocol.	Affymetrix GeneChip Scanner 3000	Liver biopsy from female adolescent diagnosed with NAFLD not NASH	NAS_105	.CEL files were directly imported into GeneSpringv12.6.1, where data log-transformed and underwent quantile normalization and baselining to the median of all samples.	probe group file: HuGene-1_0-st-v1.na34.1.hg19.probeset.csv	meta-probeset file: HuGene-1_0-st-v1.na34.1.hg19.transcript.csv	GPL6244	Rebekah,,Karns	Rebekah.Karns@cchmc.org	Gastroenterology, Hepatology, & Nutrition	Cincinnati Children's Hospital Medical Center	3333 Burnet Ave	Cincinnati	OH	45276	USA	ftp://ftp.ncbi.nlm.nih.gov/geo/samples/GSM1627nnn/GSM1627775/suppl/GSM1627775_NAS_105_HuGene-1_0-st-v1_.CEL.gz	28869	16.25	44.68	191	female	38
GSM1627776	NAFLD not NASH Rep3	GSM1627776	Public on Jul 21 2017	Mar 09 2015	Jul 21 2017	RNA	1	Liver biopsy_male adolescent diagnosed with NAFLD not NASH	Homo sapiens	gender: male	sample type: Liver wedge biopsy	histology: NAFLD not NASH	age (yrs): 18.24	bmi: 55.15	cholesterol: 185	hdl: 33	ldl: 77	triglycerides: 374	Immediate submersion into RNAlater for stabilization	Left or right liver lobe obtained intra-operatively from an obese adolescent undergoing bariatric surgery.	total RNA	mRNeasy Mini Kit	biotin	standard Affymetrix protocol	9606	Biotinylated cRNA were prepared according to standard Affymetrix protocol.	Affymetrix GeneChip Scanner 3000	Liver biopsy from male adolescent diagnosed with NAFLD not NASH	NAS_13	.CEL files were directly imported into GeneSpringv12.6.1, where data log-transformed and underwent quantile normalization and baselining to the median of all samples.	probe group file: HuGene-1_0-st-v1.na34.1.hg19.probeset.csv	meta-probeset file: HuGene-1_0-st-v1.na34.1.hg19.transcript.csv	GPL6244	Rebekah,,Karns	Rebekah.Karns@cchmc.org	Gastroenterology, Hepatology, & Nutrition	Cincinnati Children's Hospital Medical Center	3333 Burnet Ave	Cincinnati	OH	45276	USA	ftp://ftp.ncbi.nlm.nih.gov/geo/samples/GSM1627nnn/GSM1627776/suppl/GSM1627776_NAS_13.CEL.gz	28869	18.24	55.15	185	male	33
GSM1627777	NAFLD not NASH Rep4	GSM1627777	Public on Jul 21 2017	Mar 09 2015	Jul 21 2017	RNA	1	Liver biopsy_female adolescent diagnosed with NAFLD not NASH	Homo sapiens	gender: female	sample type: Liver wedge biopsy	histology: NAFLD not NASH	age (yrs): 17.83	bmi: 49.09	cholesterol: 200	hdl: 53	ldl: 125	triglycerides: 112	Immediate submersion into RNAlater for stabilization	Left or right liver lobe obtained intra-operatively from an obese adolescent undergoing bariatric surgery.	total RNA	mRNeasy Mini Kit	biotin	standard Affymetrix protocol	9606	Biotinylated cRNA were prepared according to standard Affymetrix protocol.	Affymetrix GeneChip Scanner 3000	Liver biopsy from female adolescent diagnosed with NAFLD not NASH	NAS_14	.CEL files were directly imported into GeneSpringv12.6.1, where data log-transformed and underwent quantile normalization and baselining to the median of all samples.	probe group file: HuGene-1_0-st-v1.na34.1.hg19.probeset.csv	meta-probeset file: HuGene-1_0-st-v1.na34.1.hg19.transcript.csv	GPL6244	Rebekah,,Karns	Rebekah.Karns@cchmc.org	Gastroenterology, Hepatology, & Nutrition	Cincinnati Children's Hospital Medical Center	3333 Burnet Ave	Cincinnati	OH	45276	USA	ftp://ftp.ncbi.nlm.nih.gov/geo/samples/GSM1627nnn/GSM1627777/suppl/GSM1627777_NAS_14.CEL.gz	28869	17.83	49.09	200	female	53
GSM1627778	NAFLD not NASH Rep5	GSM1627778	Public on Jul 21 2017	Mar 09 2015	Jul 21 2017	RNA	1	Liver biopsy_female adolescent diagnosed with NAFLD not NASH	Homo sapiens	gender: female	sample type: Liver wedge biopsy	histology: NAFLD not NASH	age (yrs): 19.00	bmi: 60.84	cholesterol: 198	hdl: 36	ldl: 131	triglycerides: 155	Immediate submersion into RNAlater for stabilization	Left or right liver lobe obtained intra-operatively from an obese adolescent undergoing bariatric surgery.	total RNA	mRNeasy Mini Kit	biotin	standard Affymetrix protocol	9606	Biotinylated cRNA were prepared according to standard Affymetrix protocol.	Affymetrix GeneChip Scanner 3000	Liver biopsy from female adolescent diagnosed with NAFLD not NASH	NAS_16	.CEL files were directly imported into GeneSpringv12.6.1, where data log-transformed and underwent quantile normalization and baselining to the median of all samples.	probe group file: HuGene-1_0-st-v1.na34.1.hg19.probeset.csv	meta-probeset file: HuGene-1_0-st-v1.na34.1.hg19.transcript.csv	GPL6244	Rebekah,,Karns	Rebekah.Karns@cchmc.org	Gastroenterology, Hepatology, & Nutrition	Cincinnati Children's Hospital Medical Center	3333 Burnet Ave	Cincinnati	OH	45276	USA	ftp://ftp.ncbi.nlm.nih.gov/geo/samples/GSM1627nnn/GSM1627778/suppl/GSM1627778_NAS_16.CEL.gz	28869	19.00	60.84	198	female	36
GSM1627779	NAFLD not NASH Rep6	GSM1627779	Public on Jul 21 2017	Mar 09 2015	Jul 21 2017	RNA	1	Liver biopsy_female adolescent diagnosed with NAFLD not NASH	Homo sapiens	gender: female	sample type: Liver wedge biopsy	histology: NAFLD not NASH	age (yrs): 14.99	bmi: 55.06	cholesterol: 142	hdl: 31	ldl: 81	triglycerides: 151	Immediate submersion into RNAlater for stabilization	Left or right liver lobe obtained intra-operatively from an obese adolescent undergoing bariatric surgery.	total RNA	mRNeasy Mini Kit	biotin	standard Affymetrix protocol	9606	Biotinylated cRNA were prepared according to standard Affymetrix protocol.	Affymetrix GeneChip Scanner 3000	Liver biopsy from female adolescent diagnosed with NAFLD not NASH	NAS_17	.CEL files were directly imported into GeneSpringv12.6.1, where data log-transformed and underwent quantile normalization and baselining to the median of all samples.	probe group file: HuGene-1_0-st-v1.na34.1.hg19.probeset.csv	meta-probeset file: HuGene-1_0-st-v1.na34.1.hg19.transcript.csv	GPL6244	Rebekah,,Karns	Rebekah.Karns@cchmc.org	Gastroenterology, Hepatology, & Nutrition	Cincinnati Children's Hospital Medical Center	3333 Burnet Ave	Cincinnati	OH	45276	USA	ftp://ftp.ncbi.nlm.nih.gov/geo/samples/GSM1627nnn/GSM1627779/suppl/GSM1627779_NAS_17.CEL.gz	28869	14.99	55.06	142	female	31
GSM1627780	NAFLD not NASH Rep7	GSM1627780	Public on Jul 21 2017	Mar 09 2015	Jul 21 2017	RNA	1	Liver biopsy_female adolescent diagnosed with NAFLD not NASH	Homo sapiens	gender: female	sample type: Liver wedge biopsy	histology: NAFLD not NASH	age (yrs): 16.07	bmi: 58.39	cholesterol: 194	hdl: 36	ldl: 125	triglycerides: 165	Immediate submersion into RNAlater for stabilization	Left or right liver lobe obtained intra-operatively from an obese adolescent undergoing bariatric surgery.	total RNA	mRNeasy Mini Kit	biotin	standard Affymetrix protocol	9606	Biotinylated cRNA were prepared according to standard Affymetrix protocol.	Affymetrix GeneChip Scanner 3000	Liver biopsy from female adolescent diagnosed with NAFLD not NASH	NAS_18	.CEL files were directly imported into GeneSpringv12.6.1, where data log-transformed and underwent quantile normalization and baselining to the median of all samples.	probe group file: HuGene-1_0-st-v1.na34.1.hg19.probeset.csv	meta-probeset file: HuGene-1_0-st-v1.na34.1.hg19.transcript.csv	GPL6244	Rebekah,,Karns	Rebekah.Karns@cchmc.org	Gastroenterology, Hepatology, & Nutrition	Cincinnati Children's Hospital Medical Center	3333 Burnet Ave	Cincinnati	OH	45276	USA	ftp://ftp.ncbi.nlm.nih.gov/geo/samples/GSM1627nnn/GSM1627780/suppl/GSM1627780_NAS_18.CEL.gz	28869	16.07	58.39	194	female	36
GSM1627781	NAFLD not NASH Rep8	GSM1627781	Public on Jul 21 2017	Mar 09 2015	Jul 21 2017	RNA	1	Liver biopsy_female adolescent diagnosed with NAFLD not NASH	Homo sapiens	gender: female	sample type: Liver wedge biopsy	histology: NAFLD not NASH	age (yrs): 18.34	bmi: 50.52	cholesterol: 113	hdl: 27	ldl: 71	triglycerides: 76	Immediate submersion into RNAlater for stabilization	Left or right liver lobe obtained intra-operatively from an obese adolescent undergoing bariatric surgery.	total RNA	mRNeasy Mini Kit	biotin	standard Affymetrix protocol	9606	Biotinylated cRNA were prepared according to standard Affymetrix protocol.	Affymetrix GeneChip Scanner 3000	Liver biopsy from female adolescent diagnosed with NAFLD not NASH	NAS_29	.CEL files were directly imported into GeneSpringv12.6.1, where data log-transformed and underwent quantile normalization and baselining to the median of all samples.	probe group file: HuGene-1_0-st-v1.na34.1.hg19.probeset.csv	meta-probeset file: HuGene-1_0-st-v1.na34.1.hg19.transcript.csv	GPL6244	Rebekah,,Karns	Rebekah.Karns@cchmc.org	Gastroenterology, Hepatology, & Nutrition	Cincinnati Children's Hospital Medical Center	3333 Burnet Ave	Cincinnati	OH	45276	USA	ftp://ftp.ncbi.nlm.nih.gov/geo/samples/GSM1627nnn/GSM1627781/suppl/GSM1627781_NAS_29.CEL.gz	28869	18.34	50.52	113	female	27
GSM1627782	NAFLD not NASH Rep9	GSM1627782	Public on Jul 21 2017	Mar 09 2015	Jul 21 2017	RNA	1	Liver biopsy_female adolescent diagnosed with NAFLD not NASH	Homo sapiens	gender: female	sample type: Liver wedge biopsy	histology: NAFLD not NASH	age (yrs): 16.57	bmi: 48.58	cholesterol: 158	hdl: 27	ldl: 108	triglycerides: 113	Immediate submersion into RNAlater for stabilization	Left or right liver lobe obtained intra-operatively from an obese adolescent undergoing bariatric surgery.	total RNA	mRNeasy Mini Kit	biotin	standard Affymetrix protocol	9606	Biotinylated cRNA were prepared according to standard Affymetrix protocol.	Affymetrix GeneChip Scanner 3000	Liver biopsy from female adolescent diagnosed with NAFLD not NASH	NAS_39	.CEL files were directly imported into GeneSpringv12.6.1, where data log-transformed and underwent quantile normalization and baselining to the median of all samples.	probe group file: HuGene-1_0-st-v1.na34.1.hg19.probeset.csv	meta-probeset file: HuGene-1_0-st-v1.na34.1.hg19.transcript.csv	GPL6244	Rebekah,,Karns	Rebekah.Karns@cchmc.org	Gastroenterology, Hepatology, & Nutrition	Cincinnati Children's Hospital Medical Center	3333 Burnet Ave	Cincinnati	OH	45276	USA	ftp://ftp.ncbi.nlm.nih.gov/geo/samples/GSM1627nnn/GSM1627782/suppl/GSM1627782_NAS_39.CEL.gz	28869	16.57	48.58	158	female	27
GSM1627783	NAFLD not NASH Rep10	GSM1627783	Public on Jul 21 2017	Mar 09 2015	Jul 21 2017	RNA	1	Liver biopsy_female adolescent diagnosed with NAFLD not NASH	Homo sapiens	gender: female	sample type: Liver wedge biopsy	histology: NAFLD not NASH	age (yrs): 17.73	bmi: 42.50	cholesterol: 200	hdl: 39	ldl: 134	triglycerides: 136	Immediate submersion into RNAlater for stabilization	Left or right liver lobe obtained intra-operatively from an obese adolescent undergoing bariatric surgery.	total RNA	mRNeasy Mini Kit	biotin	standard Affymetrix protocol	9606	Biotinylated cRNA were prepared according to standard Affymetrix protocol.	Affymetrix GeneChip Scanner 3000	Liver biopsy from female adolescent diagnosed with NAFLD not NASH	NAS_56	.CEL files were directly imported into GeneSpringv12.6.1, where data log-transformed and underwent quantile normalization and baselining to the median of all samples.	probe group file: HuGene-1_0-st-v1.na34.1.hg19.probeset.csv	meta-probeset file: HuGene-1_0-st-v1.na34.1.hg19.transcript.csv	GPL6244	Rebekah,,Karns	Rebekah.Karns@cchmc.org	Gastroenterology, Hepatology, & Nutrition	Cincinnati Children's Hospital Medical Center	3333 Burnet Ave	Cincinnati	OH	45276	USA	ftp://ftp.ncbi.nlm.nih.gov/geo/samples/GSM1627nnn/GSM1627783/suppl/GSM1627783_NAS_56.CEL.gz	28869	17.73	42.50	200	female	39
GSM1627784	NAFLD not NASH Rep11	GSM1627784	Public on Jul 21 2017	Mar 09 2015	Jul 21 2017	RNA	1	Liver biopsy_female adolescent diagnosed with NAFLD not NASH	Homo sapiens	gender: female	sample type: Liver wedge biopsy	histology: NAFLD not NASH	age (yrs): 18.00	bmi: 63.89	cholesterol: 154	hdl: 39	ldl: 101	triglycerides: 69	Immediate submersion into RNAlater for stabilization	Left or right liver lobe obtained intra-operatively from an obese adolescent undergoing bariatric surgery.	total RNA	mRNeasy Mini Kit	biotin	standard Affymetrix protocol	9606	Biotinylated cRNA were prepared according to standard Affymetrix protocol.	Affymetrix GeneChip Scanner 3000	Liver biopsy from female adolescent diagnosed with NAFLD not NASH	NAS_57	.CEL files were directly imported into GeneSpringv12.6.1, where data log-transformed and underwent quantile normalization and baselining to the median of all samples.	probe group file: HuGene-1_0-st-v1.na34.1.hg19.probeset.csv	meta-probeset file: HuGene-1_0-st-v1.na34.1.hg19.transcript.csv	GPL6244	Rebekah,,Karns	Rebekah.Karns@cchmc.org	Gastroenterology, Hepatology, & Nutrition	Cincinnati Children's Hospital Medical Center	3333 Burnet Ave	Cincinnati	OH	45276	USA	ftp://ftp.ncbi.nlm.nih.gov/geo/samples/GSM1627nnn/GSM1627784/suppl/GSM1627784_NAS_57_R.CEL.gz	28869	18.00	63.89	154	female	39
GSM1627785	NAFLD not NASH Rep12	GSM1627785	Public on Jul 21 2017	Mar 09 2015	Jul 21 2017	RNA	1	Liver biopsy_female adolescent diagnosed with NAFLD not NASH	Homo sapiens	gender: female	sample type: Liver wedge biopsy	histology: NAFLD not NASH	age (yrs): 15.32	bmi: 57.30	cholesterol: 100	hdl: 44	ldl: 49	triglycerides: 33	Immediate submersion into RNAlater for stabilization	Left or right liver lobe obtained intra-operatively from an obese adolescent undergoing bariatric surgery.	total RNA	mRNeasy Mini Kit	biotin	standard Affymetrix protocol	9606	Biotinylated cRNA were prepared according to standard Affymetrix protocol.	Affymetrix GeneChip Scanner 3000	Liver biopsy from female adolescent diagnosed with NAFLD not NASH	NAS_66	.CEL files were directly imported into GeneSpringv12.6.1, where data log-transformed and underwent quantile normalization and baselining to the median of all samples.	probe group file: HuGene-1_0-st-v1.na34.1.hg19.probeset.csv	meta-probeset file: HuGene-1_0-st-v1.na34.1.hg19.transcript.csv	GPL6244	Rebekah,,Karns	Rebekah.Karns@cchmc.org	Gastroenterology, Hepatology, & Nutrition	Cincinnati Children's Hospital Medical Center	3333 Burnet Ave	Cincinnati	OH	45276	USA	ftp://ftp.ncbi.nlm.nih.gov/geo/samples/GSM1627nnn/GSM1627785/suppl/GSM1627785_NAS_66.CEL.gz	28869	15.32	57.30	100	female	44
GSM1627786	NAFLD not NASH Rep13	GSM1627786	Public on Jul 21 2017	Mar 09 2015	Jul 21 2017	RNA	1	Liver biopsy_female adolescent diagnosed with NAFLD not NASH	Homo sapiens	gender: female	sample type: Liver wedge biopsy	histology: NAFLD not NASH	age (yrs): 17.75	bmi: 42.96	cholesterol: 145	hdl: 40	ldl: 77	triglycerides: 142	Immediate submersion into RNAlater for stabilization	Left or right liver lobe obtained intra-operatively from an obese adolescent undergoing bariatric surgery.	total RNA	mRNeasy Mini Kit	biotin	standard Affymetrix protocol	9606	Biotinylated cRNA were prepared according to standard Affymetrix protocol.	Affymetrix GeneChip Scanner 3000	Liver biopsy from female adolescent diagnosed with NAFLD not NASH	NAS_68	.CEL files were directly imported into GeneSpringv12.6.1, where data log-transformed and underwent quantile normalization and baselining to the median of all samples.	probe group file: HuGene-1_0-st-v1.na34.1.hg19.probeset.csv	meta-probeset file: HuGene-1_0-st-v1.na34.1.hg19.transcript.csv	GPL6244	Rebekah,,Karns	Rebekah.Karns@cchmc.org	Gastroenterology, Hepatology, & Nutrition	Cincinnati Children's Hospital Medical Center	3333 Burnet Ave	Cincinnati	OH	45276	USA	ftp://ftp.ncbi.nlm.nih.gov/geo/samples/GSM1627nnn/GSM1627786/suppl/GSM1627786_NAS_68.CEL.gz	28869	17.75	42.96	145	female	40
GSM1627787	NAFLD not NASH Rep14	GSM1627787	Public on Jul 21 2017	Mar 09 2015	Jul 21 2017	RNA	1	Liver biopsy_female adolescent diagnosed with NAFLD not NASH	Homo sapiens	gender: female	sample type: Liver wedge biopsy	histology: NAFLD not NASH	age (yrs): 14.16	bmi: 44.84	cholesterol: 156	hdl: 38	ldl: 83	triglycerides: 177	Immediate submersion into RNAlater for stabilization	Left or right liver lobe obtained intra-operatively from an obese adolescent undergoing bariatric surgery.	total RNA	mRNeasy Mini Kit	biotin	standard Affymetrix protocol	9606	Biotinylated cRNA were prepared according to standard Affymetrix protocol.	Affymetrix GeneChip Scanner 3000	Liver biopsy from female adolescent diagnosed with NAFLD not NASH	NAS_69	.CEL files were directly imported into GeneSpringv12.6.1, where data log-transformed and underwent quantile normalization and baselining to the median of all samples.	probe group file: HuGene-1_0-st-v1.na34.1.hg19.probeset.csv	meta-probeset file: HuGene-1_0-st-v1.na34.1.hg19.transcript.csv	GPL6244	Rebekah,,Karns	Rebekah.Karns@cchmc.org	Gastroenterology, Hepatology, & Nutrition	Cincinnati Children's Hospital Medical Center	3333 Burnet Ave	Cincinnati	OH	45276	USA	ftp://ftp.ncbi.nlm.nih.gov/geo/samples/GSM1627nnn/GSM1627787/suppl/GSM1627787_NAS_69.CEL.gz	28869	14.16	44.84	156	female	38
GSM1627788	NAFLD not NASH Rep15	GSM1627788	Public on Jul 21 2017	Mar 09 2015	Jul 21 2017	RNA	1	Liver biopsy_male adolescent diagnosed with NAFLD not NASH	Homo sapiens	gender: male	sample type: Liver wedge biopsy	histology: NAFLD not NASH	age (yrs): 17.13	bmi: 61.29	cholesterol: 179	hdl: 30	ldl: 138	triglycerides: 56	Immediate submersion into RNAlater for stabilization	Left or right liver lobe obtained intra-operatively from an obese adolescent undergoing bariatric surgery.	total RNA	mRNeasy Mini Kit	biotin	standard Affymetrix protocol	9606	Biotinylated cRNA were prepared according to standard Affymetrix protocol.	Affymetrix GeneChip Scanner 3000	Liver biopsy from male adolescent diagnosed with NAFLD not NASH	NAS_73	.CEL files were directly imported into GeneSpringv12.6.1, where data log-transformed and underwent quantile normalization and baselining to the median of all samples.	probe group file: HuGene-1_0-st-v1.na34.1.hg19.probeset.csv	meta-probeset file: HuGene-1_0-st-v1.na34.1.hg19.transcript.csv	GPL6244	Rebekah,,Karns	Rebekah.Karns@cchmc.org	Gastroenterology, Hepatology, & Nutrition	Cincinnati Children's Hospital Medical Center	3333 Burnet Ave	Cincinnati	OH	45276	USA	ftp://ftp.ncbi.nlm.nih.gov/geo/samples/GSM1627nnn/GSM1627788/suppl/GSM1627788_NAS_73.CEL.gz	28869	17.13	61.29	179	male	30
GSM1627789	NAFLD not NASH Rep16	GSM1627789	Public on Jul 21 2017	Mar 09 2015	Jul 21 2017	RNA	1	Liver biopsy_female adolescent diagnosed with NAFLD not NASH	Homo sapiens	gender: female	sample type: Liver wedge biopsy	histology: NAFLD not NASH	age (yrs): 14.98	bmi: 43.10	cholesterol: 197	hdl: 32	ldl: 125	triglycerides: 201	Immediate submersion into RNAlater for stabilization	Left or right liver lobe obtained intra-operatively from an obese adolescent undergoing bariatric surgery.	total RNA	mRNeasy Mini Kit	biotin	standard Affymetrix protocol	9606	Biotinylated cRNA were prepared according to standard Affymetrix protocol.	Affymetrix GeneChip Scanner 3000	Liver biopsy from female adolescent diagnosed with NAFLD not NASH	NAS_75	.CEL files were directly imported into GeneSpringv12.6.1, where data log-transformed and underwent quantile normalization and baselining to the median of all samples.	probe group file: HuGene-1_0-st-v1.na34.1.hg19.probeset.csv	meta-probeset file: HuGene-1_0-st-v1.na34.1.hg19.transcript.csv	GPL6244	Rebekah,,Karns	Rebekah.Karns@cchmc.org	Gastroenterology, Hepatology, & Nutrition	Cincinnati Children's Hospital Medical Center	3333 Burnet Ave	Cincinnati	OH	45276	USA	ftp://ftp.ncbi.nlm.nih.gov/geo/samples/GSM1627nnn/GSM1627789/suppl/GSM1627789_NAS_75.CEL.gz	28869	14.98	43.10	197	female	32
GSM1627790	NAFLD not NASH Rep17	GSM1627790	Public on Jul 21 2017	Mar 09 2015	Jul 21 2017	RNA	1	Liver biopsy_female adolescent diagnosed with NAFLD not NASH	Homo sapiens	gender: female	sample type: Liver wedge biopsy	histology: NAFLD not NASH	age (yrs): 18.65	bmi: 65.65	cholesterol: 130	hdl: 45	ldl: 74	triglycerides: 57	Immediate submersion into RNAlater for stabilization	Left or right liver lobe obtained intra-operatively from an obese adolescent undergoing bariatric surgery.	total RNA	mRNeasy Mini Kit	biotin	standard Affymetrix protocol	9606	Biotinylated cRNA were prepared according to standard Affymetrix protocol.	Affymetrix GeneChip Scanner 3000	Liver biopsy from female adolescent diagnosed with NAFLD not NASH	NAS_76	.CEL files were directly imported into GeneSpringv12.6.1, where data log-transformed and underwent quantile normalization and baselining to the median of all samples.	probe group file: HuGene-1_0-st-v1.na34.1.hg19.probeset.csv	meta-probeset file: HuGene-1_0-st-v1.na34.1.hg19.transcript.csv	GPL6244	Rebekah,,Karns	Rebekah.Karns@cchmc.org	Gastroenterology, Hepatology, & Nutrition	Cincinnati Children's Hospital Medical Center	3333 Burnet Ave	Cincinnati	OH	45276	USA	ftp://ftp.ncbi.nlm.nih.gov/geo/samples/GSM1627nnn/GSM1627790/suppl/GSM1627790_NAS_76.CEL.gz	28869	18.65	65.65	130	female	45
GSM1627791	NAFLD not NASH Rep18	GSM1627791	Public on Jul 21 2017	Mar 09 2015	Jul 21 2017	RNA	1	Liver biopsy_female adolescent diagnosed with NAFLD not NASH	Homo sapiens	gender: female	sample type: Liver wedge biopsy	histology: NAFLD not NASH	age (yrs): 16.91	bmi: 65.32	cholesterol: 133	hdl: 30	ldl: 86	triglycerides: 83	Immediate submersion into RNAlater for stabilization	Left or right liver lobe obtained intra-operatively from an obese adolescent undergoing bariatric surgery.	total RNA	mRNeasy Mini Kit	biotin	standard Affymetrix protocol	9606	Biotinylated cRNA were prepared according to standard Affymetrix protocol.	Affymetrix GeneChip Scanner 3000	Liver biopsy from female adolescent diagnosed with NAFLD not NASH	NAS_8	.CEL files were directly imported into GeneSpringv12.6.1, where data log-transformed and underwent quantile normalization and baselining to the median of all samples.	probe group file: HuGene-1_0-st-v1.na34.1.hg19.probeset.csv	meta-probeset file: HuGene-1_0-st-v1.na34.1.hg19.transcript.csv	GPL6244	Rebekah,,Karns	Rebekah.Karns@cchmc.org	Gastroenterology, Hepatology, & Nutrition	Cincinnati Children's Hospital Medical Center	3333 Burnet Ave	Cincinnati	OH	45276	USA	ftp://ftp.ncbi.nlm.nih.gov/geo/samples/GSM1627nnn/GSM1627791/suppl/GSM1627791_NAS_8.CEL.gz	28869	16.91	65.32	133	female	30
GSM1627792	NAFLD not NASH Rep19	GSM1627792	Public on Jul 21 2017	Mar 09 2015	Jul 21 2017	RNA	1	Liver biopsy_female adolescent diagnosed with NAFLD not NASH	Homo sapiens	gender: female	sample type: Liver wedge biopsy	histology: NAFLD not NASH	age (yrs): 19.01	bmi: 60.24	cholesterol: 144	hdl: 44	ldl: 84	triglycerides: 78	Immediate submersion into RNAlater for stabilization	Left or right liver lobe obtained intra-operatively from an obese adolescent undergoing bariatric surgery.	total RNA	mRNeasy Mini Kit	biotin	standard Affymetrix protocol	9606	Biotinylated cRNA were prepared according to standard Affymetrix protocol.	Affymetrix GeneChip Scanner 3000	Liver biopsy from female adolescent diagnosed with NAFLD not NASH	NAS_80	.CEL files were directly imported into GeneSpringv12.6.1, where data log-transformed and underwent quantile normalization and baselining to the median of all samples.	probe group file: HuGene-1_0-st-v1.na34.1.hg19.probeset.csv	meta-probeset file: HuGene-1_0-st-v1.na34.1.hg19.transcript.csv	GPL6244	Rebekah,,Karns	Rebekah.Karns@cchmc.org	Gastroenterology, Hepatology, & Nutrition	Cincinnati Children's Hospital Medical Center	3333 Burnet Ave	Cincinnati	OH	45276	USA	ftp://ftp.ncbi.nlm.nih.gov/geo/samples/GSM1627nnn/GSM1627792/suppl/GSM1627792_NAS_80_HuGene-1_0-st-v1_.CEL.gz	28869	19.01	60.24	144	female	44
GSM1627793	NAFLD not NASH Rep20	GSM1627793	Public on Jul 21 2017	Mar 09 2015	Jul 21 2017	RNA	1	Liver biopsy_male adolescent diagnosed with NAFLD not NASH	Homo sapiens	gender: male	sample type: Liver wedge biopsy	histology: NAFLD not NASH	age (yrs): 19.32	bmi: 71.24	cholesterol: 170	hdl: 37	ldl: 109	triglycerides: 121	Immediate submersion into RNAlater for stabilization	Left or right liver lobe obtained intra-operatively from an obese adolescent undergoing bariatric surgery.	total RNA	mRNeasy Mini Kit	biotin	standard Affymetrix protocol	9606	Biotinylated cRNA were prepared according to standard Affymetrix protocol.	Affymetrix GeneChip Scanner 3000	Liver biopsy from male adolescent diagnosed with NAFLD not NASH	NAS_81	.CEL files were directly imported into GeneSpringv12.6.1, where data log-transformed and underwent quantile normalization and baselining to the median of all samples.	probe group file: HuGene-1_0-st-v1.na34.1.hg19.probeset.csv	meta-probeset file: HuGene-1_0-st-v1.na34.1.hg19.transcript.csv	GPL6244	Rebekah,,Karns	Rebekah.Karns@cchmc.org	Gastroenterology, Hepatology, & Nutrition	Cincinnati Children's Hospital Medical Center	3333 Burnet Ave	Cincinnati	OH	45276	USA	ftp://ftp.ncbi.nlm.nih.gov/geo/samples/GSM1627nnn/GSM1627793/suppl/GSM1627793_NAS_81_HuGene-1_0-st-v1_.CEL.gz	28869	19.32	71.24	170	male	37
GSM1627794	NAFLD not NASH Rep21	GSM1627794	Public on Jul 21 2017	Mar 09 2015	Jul 21 2017	RNA	1	Liver biopsy_female adolescent diagnosed with NAFLD not NASH	Homo sapiens	gender: female	sample type: Liver wedge biopsy	histology: NAFLD not NASH	age (yrs): 15.25	bmi: 39.94	cholesterol: 83	hdl: 30	ldl: 31	triglycerides: 108	Immediate submersion into RNAlater for stabilization	Left or right liver lobe obtained intra-operatively from an obese adolescent undergoing bariatric surgery.	total RNA	mRNeasy Mini Kit	biotin	standard Affymetrix protocol	9606	Biotinylated cRNA were prepared according to standard Affymetrix protocol.	Affymetrix GeneChip Scanner 3000	Liver biopsy from female adolescent diagnosed with NAFLD not NASH	NAS_82	.CEL files were directly imported into GeneSpringv12.6.1, where data log-transformed and underwent quantile normalization and baselining to the median of all samples.	probe group file: HuGene-1_0-st-v1.na34.1.hg19.probeset.csv	meta-probeset file: HuGene-1_0-st-v1.na34.1.hg19.transcript.csv	GPL6244	Rebekah,,Karns	Rebekah.Karns@cchmc.org	Gastroenterology, Hepatology, & Nutrition	Cincinnati Children's Hospital Medical Center	3333 Burnet Ave	Cincinnati	OH	45276	USA	ftp://ftp.ncbi.nlm.nih.gov/geo/samples/GSM1627nnn/GSM1627794/suppl/GSM1627794_NAS_82_HuGene-1_0-st-v1_.CEL.gz	28869	15.25	39.94	83	female	30
GSM1627795	NAFLD not NASH Rep22	GSM1627795	Public on Jul 21 2017	Mar 09 2015	Jul 21 2017	RNA	1	Liver biopsy_female adolescent diagnosed with NAFLD not NASH	Homo sapiens	gender: female	sample type: Liver wedge biopsy	histology: NAFLD not NASH	age (yrs): 17.98	bmi: 50.70	cholesterol: 181	hdl: 29	ldl: 119	triglycerides: 167	Immediate submersion into RNAlater for stabilization	Left or right liver lobe obtained intra-operatively from an obese adolescent undergoing bariatric surgery.	total RNA	mRNeasy Mini Kit	biotin	standard Affymetrix protocol	9606	Biotinylated cRNA were prepared according to standard Affymetrix protocol.	Affymetrix GeneChip Scanner 3000	Liver biopsy from female adolescent diagnosed with NAFLD not NASH	NAS_84	.CEL files were directly imported into GeneSpringv12.6.1, where data log-transformed and underwent quantile normalization and baselining to the median of all samples.	probe group file: HuGene-1_0-st-v1.na34.1.hg19.probeset.csv	meta-probeset file: HuGene-1_0-st-v1.na34.1.hg19.transcript.csv	GPL6244	Rebekah,,Karns	Rebekah.Karns@cchmc.org	Gastroenterology, Hepatology, & Nutrition	Cincinnati Children's Hospital Medical Center	3333 Burnet Ave	Cincinnati	OH	45276	USA	ftp://ftp.ncbi.nlm.nih.gov/geo/samples/GSM1627nnn/GSM1627795/suppl/GSM1627795_NAS_84_HuGene-1_0-st-v1_.CEL.gz	28869	17.98	50.70	181	female	29
GSM1627796	NAFLD not NASH Rep23	GSM1627796	Public on Jul 21 2017	Mar 09 2015	Jul 21 2017	RNA	1	Liver biopsy_male adolescent diagnosed with NAFLD not NASH	Homo sapiens	gender: male	sample type: Liver wedge biopsy	histology: NAFLD not NASH	age (yrs): 17.24	bmi: 52.16	cholesterol: 115	hdl: 41	ldl: 63	triglycerides: 56	Immediate submersion into RNAlater for stabilization	Left or right liver lobe obtained intra-operatively from an obese adolescent undergoing bariatric surgery.	total RNA	mRNeasy Mini Kit	biotin	standard Affymetrix protocol	9606	Biotinylated cRNA were prepared according to standard Affymetrix protocol.	Affymetrix GeneChip Scanner 3000	Liver biopsy from male adolescent diagnosed with NAFLD not NASH	NAS_88	.CEL files were directly imported into GeneSpringv12.6.1, where data log-transformed and underwent quantile normalization and baselining to the median of all samples.	probe group file: HuGene-1_0-st-v1.na34.1.hg19.probeset.csv	meta-probeset file: HuGene-1_0-st-v1.na34.1.hg19.transcript.csv	GPL6244	Rebekah,,Karns	Rebekah.Karns@cchmc.org	Gastroenterology, Hepatology, & Nutrition	Cincinnati Children's Hospital Medical Center	3333 Burnet Ave	Cincinnati	OH	45276	USA	ftp://ftp.ncbi.nlm.nih.gov/geo/samples/GSM1627nnn/GSM1627796/suppl/GSM1627796_NAS_88_HuGene-1_0-st-v1_.CEL.gz	28869	17.24	52.16	115	male	41
GSM1627797	NAFLD not NASH Rep24	GSM1627797	Public on Jul 21 2017	Mar 09 2015	Jul 21 2017	RNA	1	Liver biopsy_female adolescent diagnosed with NAFLD not NASH	Homo sapiens	gender: female	sample type: Liver wedge biopsy	histology: NAFLD not NASH	age (yrs): 13.42	bmi: 48.13	cholesterol: 129	hdl: 34	ldl: 75	triglycerides: 101	Immediate submersion into RNAlater for stabilization	Left or right liver lobe obtained intra-operatively from an obese adolescent undergoing bariatric surgery.	total RNA	mRNeasy Mini Kit	biotin	standard Affymetrix protocol	9606	Biotinylated cRNA were prepared according to standard Affymetrix protocol.	Affymetrix GeneChip Scanner 3000	Liver biopsy from female adolescent diagnosed with NAFLD not NASH	NAS_91	.CEL files were directly imported into GeneSpringv12.6.1, where data log-transformed and underwent quantile normalization and baselining to the median of all samples.	probe group file: HuGene-1_0-st-v1.na34.1.hg19.probeset.csv	meta-probeset file: HuGene-1_0-st-v1.na34.1.hg19.transcript.csv	GPL6244	Rebekah,,Karns	Rebekah.Karns@cchmc.org	Gastroenterology, Hepatology, & Nutrition	Cincinnati Children's Hospital Medical Center	3333 Burnet Ave	Cincinnati	OH	45276	USA	ftp://ftp.ncbi.nlm.nih.gov/geo/samples/GSM1627nnn/GSM1627797/suppl/GSM1627797_NAS_91_HuGene-1_0-st-v1_.CEL.gz	28869	13.42	48.13	129	female	34
GSM1627798	NAFLD not NASH Rep25	GSM1627798	Public on Jul 21 2017	Mar 09 2015	Jul 21 2017	RNA	1	Liver biopsy_female adolescent diagnosed with NAFLD not NASH	Homo sapiens	gender: female	sample type: Liver wedge biopsy	histology: NAFLD not NASH	age (yrs): 15.91	bmi: 73.88	cholesterol: 161	hdl: 29	ldl: 97	triglycerides: 175	Immediate submersion into RNAlater for stabilization	Left or right liver lobe obtained intra-operatively from an obese adolescent undergoing bariatric surgery.	total RNA	mRNeasy Mini Kit	biotin	standard Affymetrix protocol	9606	Biotinylated cRNA were prepared according to standard Affymetrix protocol.	Affymetrix GeneChip Scanner 3000	Liver biopsy from female adolescent diagnosed with NAFLD not NASH	NAS_94	.CEL files were directly imported into GeneSpringv12.6.1, where data log-transformed and underwent quantile normalization and baselining to the median of all samples.	probe group file: HuGene-1_0-st-v1.na34.1.hg19.probeset.csv	meta-probeset file: HuGene-1_0-st-v1.na34.1.hg19.transcript.csv	GPL6244	Rebekah,,Karns	Rebekah.Karns@cchmc.org	Gastroenterology, Hepatology, & Nutrition	Cincinnati Children's Hospital Medical Center	3333 Burnet Ave	Cincinnati	OH	45276	USA	ftp://ftp.ncbi.nlm.nih.gov/geo/samples/GSM1627nnn/GSM1627798/suppl/GSM1627798_NAS_94_HuGene-1_0-st-v1_.CEL.gz	28869	15.91	73.88	161	female	29
GSM1627799	NAFLD not NASH Rep26	GSM1627799	Public on Jul 21 2017	Mar 09 2015	Jul 21 2017	RNA	1	Liver biopsy_male adolescent diagnosed with NAFLD not NASH	Homo sapiens	gender: male	sample type: Liver wedge biopsy	histology: NAFLD not NASH	age (yrs): 15.45	bmi: 60.80	cholesterol: 138	hdl: 25	ldl: 85	triglycerides: 138	Immediate submersion into RNAlater for stabilization	Left or right liver lobe obtained intra-operatively from an obese adolescent undergoing bariatric surgery.	total RNA	mRNeasy Mini Kit	biotin	standard Affymetrix protocol	9606	Biotinylated cRNA were prepared according to standard Affymetrix protocol.	Affymetrix GeneChip Scanner 3000	Liver biopsy from male adolescent diagnosed with NAFLD not NASH	NAS_98R	.CEL files were directly imported into GeneSpringv12.6.1, where data log-transformed and underwent quantile normalization and baselining to the median of all samples.	probe group file: HuGene-1_0-st-v1.na34.1.hg19.probeset.csv	meta-probeset file: HuGene-1_0-st-v1.na34.1.hg19.transcript.csv	GPL6244	Rebekah,,Karns	Rebekah.Karns@cchmc.org	Gastroenterology, Hepatology, & Nutrition	Cincinnati Children's Hospital Medical Center	3333 Burnet Ave	Cincinnati	OH	45276	USA	ftp://ftp.ncbi.nlm.nih.gov/geo/samples/GSM1627nnn/GSM1627799/suppl/GSM1627799_NAS_98R_HuGene-1_0-st-v1_.CEL.gz	28869	15.45	60.80	138	male	25
GSM1627800	Borderline NASH Rep1	GSM1627800	Public on Jul 21 2017	Mar 09 2015	Jul 21 2017	RNA	1	Liver biopsy_female adolescent diagnosed with Borderline NASH	Homo sapiens	gender: female	sample type: Liver wedge biopsy	histology: Borderline NASH	age (yrs): 18.60	bmi: 59.66	cholesterol: 142	hdl: 35	ldl: 92	triglycerides: 73	Immediate submersion into RNAlater for stabilization	Left or right liver lobe obtained intra-operatively from an obese adolescent undergoing bariatric surgery.	total RNA	mRNeasy Mini Kit	biotin	standard Affymetrix protocol	9606	Biotinylated cRNA were prepared according to standard Affymetrix protocol.	Affymetrix GeneChip Scanner 3000	Liver biopsy from female adolescent diagnosed with Borderline NASH	NAS_15	.CEL files were directly imported into GeneSpringv12.6.1, where data log-transformed and underwent quantile normalization and baselining to the median of all samples.	probe group file: HuGene-1_0-st-v1.na34.1.hg19.probeset.csv	meta-probeset file: HuGene-1_0-st-v1.na34.1.hg19.transcript.csv	GPL6244	Rebekah,,Karns	Rebekah.Karns@cchmc.org	Gastroenterology, Hepatology, & Nutrition	Cincinnati Children's Hospital Medical Center	3333 Burnet Ave	Cincinnati	OH	45276	USA	ftp://ftp.ncbi.nlm.nih.gov/geo/samples/GSM1627nnn/GSM1627800/suppl/GSM1627800_NAS_15.CEL.gz	28869	18.60	59.66	142	female	35
GSM1627801	Borderline NASH Rep2	GSM1627801	Public on Jul 21 2017	Mar 09 2015	Jul 21 2017	RNA	1	Liver biopsy_male adolescent diagnosed with Borderline NASH	Homo sapiens	gender: male	sample type: Liver wedge biopsy	histology: Borderline NASH	age (yrs): 18.35	bmi: 50.05	cholesterol: 128	hdl: 27	ldl: 57	triglycerides: 221	Immediate submersion into RNAlater for stabilization	Left or right liver lobe obtained intra-operatively from an obese adolescent undergoing bariatric surgery.	total RNA	mRNeasy Mini Kit	biotin	standard Affymetrix protocol	9606	Biotinylated cRNA were prepared according to standard Affymetrix protocol.	Affymetrix GeneChip Scanner 3000	Liver biopsy from male adolescent diagnosed with Borderline NASH	NAS_33	.CEL files were directly imported into GeneSpringv12.6.1, where data log-transformed and underwent quantile normalization and baselining to the median of all samples.	probe group file: HuGene-1_0-st-v1.na34.1.hg19.probeset.csv	meta-probeset file: HuGene-1_0-st-v1.na34.1.hg19.transcript.csv	GPL6244	Rebekah,,Karns	Rebekah.Karns@cchmc.org	Gastroenterology, Hepatology, & Nutrition	Cincinnati Children's Hospital Medical Center	3333 Burnet Ave	Cincinnati	OH	45276	USA	ftp://ftp.ncbi.nlm.nih.gov/geo/samples/GSM1627nnn/GSM1627801/suppl/GSM1627801_NAS_33.CEL.gz	28869	18.35	50.05	128	male	27
GSM1627802	Borderline NASH Rep3	GSM1627802	Public on Jul 21 2017	Mar 09 2015	Jul 21 2017	RNA	1	Liver biopsy_female adolescent diagnosed with Borderline NASH	Homo sapiens	gender: female	sample type: Liver wedge biopsy	histology: Borderline NASH	age (yrs): 16.90	bmi: 53.30	cholesterol: 162	hdl: 66	ldl: 80	triglycerides: 78	Immediate submersion into RNAlater for stabilization	Left or right liver lobe obtained intra-operatively from an obese adolescent undergoing bariatric surgery.	total RNA	mRNeasy Mini Kit	biotin	standard Affymetrix protocol	9606	Biotinylated cRNA were prepared according to standard Affymetrix protocol.	Affymetrix GeneChip Scanner 3000	Liver biopsy from female adolescent diagnosed with Borderline NASH	NAS_34	.CEL files were directly imported into GeneSpringv12.6.1, where data log-transformed and underwent quantile normalization and baselining to the median of all samples.	probe group file: HuGene-1_0-st-v1.na34.1.hg19.probeset.csv	meta-probeset file: HuGene-1_0-st-v1.na34.1.hg19.transcript.csv	GPL6244	Rebekah,,Karns	Rebekah.Karns@cchmc.org	Gastroenterology, Hepatology, & Nutrition	Cincinnati Children's Hospital Medical Center	3333 Burnet Ave	Cincinnati	OH	45276	USA	ftp://ftp.ncbi.nlm.nih.gov/geo/samples/GSM1627nnn/GSM1627802/suppl/GSM1627802_NAS_34.CEL.gz	28869	16.90	53.30	162	female	66
GSM1627803	Borderline NASH Rep4	GSM1627803	Public on Jul 21 2017	Mar 09 2015	Jul 21 2017	RNA	1	Liver biopsy_female adolescent diagnosed with Borderline NASH	Homo sapiens	gender: female	sample type: Liver wedge biopsy	histology: Borderline NASH	age (yrs): 18.82	bmi: 55.79	cholesterol: 160	hdl: 39	ldl: 107	triglycerides: 72	Immediate submersion into RNAlater for stabilization	Left or right liver lobe obtained intra-operatively from an obese adolescent undergoing bariatric surgery.	total RNA	mRNeasy Mini Kit	biotin	standard Affymetrix protocol	9606	Biotinylated cRNA were prepared according to standard Affymetrix protocol.	Affymetrix GeneChip Scanner 3000	Liver biopsy from female adolescent diagnosed with Borderline NASH	NAS_35	.CEL files were directly imported into GeneSpringv12.6.1, where data log-transformed and underwent quantile normalization and baselining to the median of all samples.	probe group file: HuGene-1_0-st-v1.na34.1.hg19.probeset.csv	meta-probeset file: HuGene-1_0-st-v1.na34.1.hg19.transcript.csv	GPL6244	Rebekah,,Karns	Rebekah.Karns@cchmc.org	Gastroenterology, Hepatology, & Nutrition	Cincinnati Children's Hospital Medical Center	3333 Burnet Ave	Cincinnati	OH	45276	USA	ftp://ftp.ncbi.nlm.nih.gov/geo/samples/GSM1627nnn/GSM1627803/suppl/GSM1627803_NAS_35.CEL.gz	28869	18.82	55.79	160	female	39
GSM1627804	Borderline NASH Rep5	GSM1627804	Public on Jul 21 2017	Mar 09 2015	Jul 21 2017	RNA	1	Liver biopsy_male adolescent diagnosed with Borderline NASH	Homo sapiens	gender: male	sample type: Liver wedge biopsy	histology: Borderline NASH	age (yrs): 19.80	bmi: 51.00	cholesterol: 212	hdl: 35	ldl: 147	triglycerides: 150	Immediate submersion into RNAlater for stabilization	Left or right liver lobe obtained intra-operatively from an obese adolescent undergoing bariatric surgery.	total RNA	mRNeasy Mini Kit	biotin	standard Affymetrix protocol	9606	Biotinylated cRNA were prepared according to standard Affymetrix protocol.	Affymetrix GeneChip Scanner 3000	Liver biopsy from male adolescent diagnosed with Borderline NASH	NAS_42	.CEL files were directly imported into GeneSpringv12.6.1, where data log-transformed and underwent quantile normalization and baselining to the median of all samples.	probe group file: HuGene-1_0-st-v1.na34.1.hg19.probeset.csv	meta-probeset file: HuGene-1_0-st-v1.na34.1.hg19.transcript.csv	GPL6244	Rebekah,,Karns	Rebekah.Karns@cchmc.org	Gastroenterology, Hepatology, & Nutrition	Cincinnati Children's Hospital Medical Center	3333 Burnet Ave	Cincinnati	OH	45276	USA	ftp://ftp.ncbi.nlm.nih.gov/geo/samples/GSM1627nnn/GSM1627804/suppl/GSM1627804_NAS_42.CEL.gz	28869	19.80	51.00	212	male	35
GSM1627805	Definite NASH Rep1	GSM1627805	Public on Jul 21 2017	Mar 09 2015	Jul 21 2017	RNA	1	Liver biopsy_female adolescent diagnosed with Definite NASH	Homo sapiens	gender: female	sample type: Liver wedge biopsy	histology: Definite NASH	age (yrs): 15.49	bmi: 42.52	cholesterol: 125	hdl: 38	ldl: 71	triglycerides: 80	Immediate submersion into RNAlater for stabilization	Left or right liver lobe obtained intra-operatively from an obese adolescent undergoing bariatric surgery.	total RNA	mRNeasy Mini Kit	biotin	standard Affymetrix protocol	9606	Biotinylated cRNA were prepared according to standard Affymetrix protocol.	Affymetrix GeneChip Scanner 3000	Liver biopsy from female adolescent diagnosed with Definite NASH	NAS_28	.CEL files were directly imported into GeneSpringv12.6.1, where data log-transformed and underwent quantile normalization and baselining to the median of all samples.	probe group file: HuGene-1_0-st-v1.na34.1.hg19.probeset.csv	meta-probeset file: HuGene-1_0-st-v1.na34.1.hg19.transcript.csv	GPL6244	Rebekah,,Karns	Rebekah.Karns@cchmc.org	Gastroenterology, Hepatology, & Nutrition	Cincinnati Children's Hospital Medical Center	3333 Burnet Ave	Cincinnati	OH	45276	USA	ftp://ftp.ncbi.nlm.nih.gov/geo/samples/GSM1627nnn/GSM1627805/suppl/GSM1627805_NAS_28.CEL.gz	28869	15.49	42.52	125	female	38
GSM1627806	Definite NASH Rep2	GSM1627806	Public on Jul 21 2017	Mar 09 2015	Jul 21 2017	RNA	1	Liver biopsy_male adolescent diagnosed with Definite NASH	Homo sapiens	gender: male	sample type: Liver wedge biopsy	histology: Definite NASH	age (yrs): 18.01	bmi: 46.02	cholesterol: 153	hdl: 45	ldl: 52	triglycerides: 282	Immediate submersion into RNAlater for stabilization	Left or right liver lobe obtained intra-operatively from an obese adolescent undergoing bariatric surgery.	total RNA	mRNeasy Mini Kit	biotin	standard Affymetrix protocol	9606	Biotinylated cRNA were prepared according to standard Affymetrix protocol.	Affymetrix GeneChip Scanner 3000	Liver biopsy from male adolescent diagnosed with Definite NASH	NAS_54	.CEL files were directly imported into GeneSpringv12.6.1, where data log-transformed and underwent quantile normalization and baselining to the median of all samples.	probe group file: HuGene-1_0-st-v1.na34.1.hg19.probeset.csv	meta-probeset file: HuGene-1_0-st-v1.na34.1.hg19.transcript.csv	GPL6244	Rebekah,,Karns	Rebekah.Karns@cchmc.org	Gastroenterology, Hepatology, & Nutrition	Cincinnati Children's Hospital Medical Center	3333 Burnet Ave	Cincinnati	OH	45276	USA	ftp://ftp.ncbi.nlm.nih.gov/geo/samples/GSM1627nnn/GSM1627806/suppl/GSM1627806_NAS_54.CEL.gz	28869	18.01	46.02	153	male	45
[truncated: 6 more columns]

## Sheet: GSE83452
	title	geo_accession	status	submission_date	last_update_date	type	channel_count	source_name_ch1	organism_ch1	characteristics_ch1	characteristics_ch1.1	characteristics_ch1.2	characteristics_ch1.3	characteristics_ch1.4	characteristics_ch1.5	characteristics_ch1.6	characteristics_ch1.7	molecule_ch1	extract_protocol_ch1	label_ch1	label_protocol_ch1	taxid_ch1	hyb_protocol	scan_protocol	data_processing	platform_id	contact_name	contact_laboratory	contact_institute	contact_address	contact_city	contact_zip/postal_code	contact_country	supplementary_file	data_row_count	age:ch1	gender:ch1	liver status:ch1	sample name:ch1	scan date:ch1	time:ch1	tissue:ch1	type of intervention:ch1	stage	gender
GSM2203254	liver biopsy 1	GSM2203254	Public on Jul 11 2017	Jun 16 2016	Jul 11 2017	RNA	1	no NASH liver baseline	Homo sapiens	sample name: patient 1	liver status: no NASH	type of intervention: BS	time: baseline	age: 23	gender: female	scan date: 10/30/2013	tissue: liver biopsy	total RNA	Trizol extraction of total RNA was performed according to the manufacturer's instructions. Clean-up RNA with DNAse treatment were performed with Rneasy microkit Qiagen according to the manufacturer's instructions	Biotin	Biotinylated ssDNA were prepared according to the standard Affymetrix protocol from 100ng total RNA (GeneChip® WT PLUS Reagent Kit, Affymetrix).	9606	Following fragmentation, 5.5µg of ssDNA were hybridized for 16 hr at 45C on GeneChip®Human Gene 2.0 ST Array. GeneChips were washed and stained in the Affymetrix Fluidics Station 400.	GeneChips were scanned using GeneChip Scanner GCS3000.	The data were analyzed with Partek Genomics Suite 6.6 using Affymetrix default analysis settings and global scaling as normalization method.	GPL16686	Lefebvre,,Philippe	JK	Inserm	Bld Pr Jules Leclerc	Lille	59000	France	ftp://ftp.ncbi.nlm.nih.gov/geo/samples/GSM2203nnn/GSM2203254/suppl/GSM2203254_01_HuGene-2_0-st_.CEL.gz	53617	23	female	no NASH	patient 1	10/30/2013	baseline	liver biopsy	BS	NAFL	fpre
GSM2203255	liver biopsy 2	GSM2203255	Public on Jul 11 2017	Jun 16 2016	Jul 11 2017	RNA	1	NASH liver baseline	Homo sapiens	sample name: patient 2	liver status: NASH	type of intervention: BS	time: baseline	age: 36	gender: male	scan date: 10/30/2013	tissue: liver biopsy	total RNA	Trizol extraction of total RNA was performed according to the manufacturer's instructions. Clean-up RNA with DNAse treatment were performed with Rneasy microkit Qiagen according to the manufacturer's instructions	Biotin	Biotinylated ssDNA were prepared according to the standard Affymetrix protocol from 100ng total RNA (GeneChip® WT PLUS Reagent Kit, Affymetrix).	9606	Following fragmentation, 5.5µg of ssDNA were hybridized for 16 hr at 45C on GeneChip®Human Gene 2.0 ST Array. GeneChips were washed and stained in the Affymetrix Fluidics Station 400.	GeneChips were scanned using GeneChip Scanner GCS3000.	The data were analyzed with Partek Genomics Suite 6.6 using Affymetrix default analysis settings and global scaling as normalization method.	GPL16686	Lefebvre,,Philippe	JK	Inserm	Bld Pr Jules Leclerc	Lille	59000	France	ftp://ftp.ncbi.nlm.nih.gov/geo/samples/GSM2203nnn/GSM2203255/suppl/GSM2203255_02_HuGene-2_0-st_.CEL.gz	53617	36	male	NASH	patient 2	10/30/2013	baseline	liver biopsy	BS	NASH	male
GSM2203258	liver biopsy 5	GSM2203258	Public on Jul 11 2017	Jun 16 2016	Jul 11 2017	RNA	1	NASH liver baseline	Homo sapiens	sample name: patient 5	liver status: NASH	type of intervention: Diet	time: baseline	age: 27	gender: female	scan date: 10/30/2013	tissue: liver biopsy	total RNA	Trizol extraction of total RNA was performed according to the manufacturer's instructions. Clean-up RNA with DNAse treatment were performed with Rneasy microkit Qiagen according to the manufacturer's instructions	Biotin	Biotinylated ssDNA were prepared according to the standard Affymetrix protocol from 100ng total RNA (GeneChip® WT PLUS Reagent Kit, Affymetrix).	9606	Following fragmentation, 5.5µg of ssDNA were hybridized for 16 hr at 45C on GeneChip®Human Gene 2.0 ST Array. GeneChips were washed and stained in the Affymetrix Fluidics Station 400.	GeneChips were scanned using GeneChip Scanner GCS3000.	The data were analyzed with Partek Genomics Suite 6.6 using Affymetrix default analysis settings and global scaling as normalization method.	GPL16686	Lefebvre,,Philippe	JK	Inserm	Bld Pr Jules Leclerc	Lille	59000	France	ftp://ftp.ncbi.nlm.nih.gov/geo/samples/GSM2203nnn/GSM2203258/suppl/GSM2203258_05_HuGene-2_0-st_.CEL.gz	53617	27	female	NASH	patient 5	10/30/2013	baseline	liver biopsy	Diet	NASH	fpre
GSM2203259	liver biopsy 6	GSM2203259	Public on Jul 11 2017	Jun 16 2016	Jul 11 2017	RNA	1	NASH liver baseline	Homo sapiens	sample name: patient 6	liver status: NASH	type of intervention: Diet	time: baseline	age: 48	gender: male	scan date: 10/30/2013	tissue: liver biopsy	total RNA	Trizol extraction of total RNA was performed according to the manufacturer's instructions. Clean-up RNA with DNAse treatment were performed with Rneasy microkit Qiagen according to the manufacturer's instructions	Biotin	Biotinylated ssDNA were prepared according to the standard Affymetrix protocol from 100ng total RNA (GeneChip® WT PLUS Reagent Kit, Affymetrix).	9606	Following fragmentation, 5.5µg of ssDNA were hybridized for 16 hr at 45C on GeneChip®Human Gene 2.0 ST Array. GeneChips were washed and stained in the Affymetrix Fluidics Station 400.	GeneChips were scanned using GeneChip Scanner GCS3000.	The data were analyzed with Partek Genomics Suite 6.6 using Affymetrix default analysis settings and global scaling as normalization method.	GPL16686	Lefebvre,,Philippe	JK	Inserm	Bld Pr Jules Leclerc	Lille	59000	France	ftp://ftp.ncbi.nlm.nih.gov/geo/samples/GSM2203nnn/GSM2203259/suppl/GSM2203259_06_HuGene-2_0-st_.CEL.gz	53617	48	male	NASH	patient 6	10/30/2013	baseline	liver biopsy	Diet	NASH	male
GSM2203265	liver biopsy 13	GSM2203265	Public on Jul 11 2017	Jun 16 2016	Jul 11 2017	RNA	1	NASH liver baseline	Homo sapiens	sample name: patient 13	liver status: NASH	type of intervention: Diet	time: baseline	age: 48	gender: female	scan date: 10/30/2013	tissue: liver biopsy	total RNA	Trizol extraction of total RNA was performed according to the manufacturer's instructions. Clean-up RNA with DNAse treatment were performed with Rneasy microkit Qiagen according to the manufacturer's instructions	Biotin	Biotinylated ssDNA were prepared according to the standard Affymetrix protocol from 100ng total RNA (GeneChip® WT PLUS Reagent Kit, Affymetrix).	9606	Following fragmentation, 5.5µg of ssDNA were hybridized for 16 hr at 45C on GeneChip®Human Gene 2.0 ST Array. GeneChips were washed and stained in the Affymetrix Fluidics Station 400.	GeneChips were scanned using GeneChip Scanner GCS3000.	The data were analyzed with Partek Genomics Suite 6.6 using Affymetrix default analysis settings and global scaling as normalization method.	GPL16686	Lefebvre,,Philippe	JK	Inserm	Bld Pr Jules Leclerc	Lille	59000	France	ftp://ftp.ncbi.nlm.nih.gov/geo/samples/GSM2203nnn/GSM2203265/suppl/GSM2203265_13_HuGene-2_0-st_.CEL.gz	53617	48	female	NASH	patient 13	10/30/2013	baseline	liver biopsy	Diet	NASH	fpre
GSM2203268	liver biopsy 17	GSM2203268	Public on Jul 11 2017	Jun 16 2016	Jul 11 2017	RNA	1	no NASH liver baseline	Homo sapiens	sample name: patient 17	liver status: no NASH	type of intervention: Diet	time: baseline	age: 37	gender: female	scan date: 10/30/2013	tissue: liver biopsy	total RNA	Trizol extraction of total RNA was performed according to the manufacturer's instructions. Clean-up RNA with DNAse treatment were performed with Rneasy microkit Qiagen according to the manufacturer's instructions	Biotin	Biotinylated ssDNA were prepared according to the standard Affymetrix protocol from 100ng total RNA (GeneChip® WT PLUS Reagent Kit, Affymetrix).	9606	Following fragmentation, 5.5µg of ssDNA were hybridized for 16 hr at 45C on GeneChip®Human Gene 2.0 ST Array. GeneChips were washed and stained in the Affymetrix Fluidics Station 400.	GeneChips were scanned using GeneChip Scanner GCS3000.	The data were analyzed with Partek Genomics Suite 6.6 using Affymetrix default analysis settings and global scaling as normalization method.	GPL16686	Lefebvre,,Philippe	JK	Inserm	Bld Pr Jules Leclerc	Lille	59000	France	ftp://ftp.ncbi.nlm.nih.gov/geo/samples/GSM2203nnn/GSM2203268/suppl/GSM2203268_17_HuGene-2_0-st_.CEL.gz	53617	37	female	no NASH	patient 17	10/30/2013	baseline	liver biopsy	Diet	NAFL	fpre
GSM2203269	liver biopsy 18	GSM2203269	Public on Jul 11 2017	Jun 16 2016	Jul 11 2017	RNA	1	NASH liver baseline	Homo sapiens	sample name: patient 18	liver status: NASH	type of intervention: Diet	time: baseline	age: 55	gender: male	scan date: 10/30/2013	tissue: liver biopsy	total RNA	Trizol extraction of total RNA was performed according to the manufacturer's instructions. Clean-up RNA with DNAse treatment were performed with Rneasy microkit Qiagen according to the manufacturer's instructions	Biotin	Biotinylated ssDNA were prepared according to the standard Affymetrix protocol from 100ng total RNA (GeneChip® WT PLUS Reagent Kit, Affymetrix).	9606	Following fragmentation, 5.5µg of ssDNA were hybridized for 16 hr at 45C on GeneChip®Human Gene 2.0 ST Array. GeneChips were washed and stained in the Affymetrix Fluidics Station 400.	GeneChips were scanned using GeneChip Scanner GCS3000.	The data were analyzed with Partek Genomics Suite 6.6 using Affymetrix default analysis settings and global scaling as normalization method.	GPL16686	Lefebvre,,Philippe	JK	Inserm	Bld Pr Jules Leclerc	Lille	59000	France	ftp://ftp.ncbi.nlm.nih.gov/geo/samples/GSM2203nnn/GSM2203269/suppl/GSM2203269_18_HuGene-2_0-st_.CEL.gz	53617	55	male	NASH	patient 18	10/30/2013	baseline	liver biopsy	Diet	NASH	male
GSM2203272	liver biopsy 21	GSM2203272	Public on Jul 11 2017	Jun 16 2016	Jul 11 2017	RNA	1	no NASH liver baseline	Homo sapiens	sample name: patient 21	liver status: no NASH	type of intervention: Diet	time: baseline	age: 45	gender: male	scan date: 10/30/2013	tissue: liver biopsy	total RNA	Trizol extraction of total RNA was performed according to the manufacturer's instructions. Clean-up RNA with DNAse treatment were performed with Rneasy microkit Qiagen according to the manufacturer's instructions	Biotin	Biotinylated ssDNA were prepared according to the standard Affymetrix protocol from 100ng total RNA (GeneChip® WT PLUS Reagent Kit, Affymetrix).	9606	Following fragmentation, 5.5µg of ssDNA were hybridized for 16 hr at 45C on GeneChip®Human Gene 2.0 ST Array. GeneChips were washed and stained in the Affymetrix Fluidics Station 400.	GeneChips were scanned using GeneChip Scanner GCS3000.	The data were analyzed with Partek Genomics Suite 6.6 using Affymetrix default analysis settings and global scaling as normalization method.	GPL16686	Lefebvre,,Philippe	JK	Inserm	Bld Pr Jules Leclerc	Lille	59000	France	ftp://ftp.ncbi.nlm.nih.gov/geo/samples/GSM2203nnn/GSM2203272/suppl/GSM2203272_21_HuGene-2_0-st_.CEL.gz	53617	45	male	no NASH	patient 21	10/30/2013	baseline	liver biopsy	Diet	NAFL	male
GSM2203273	liver biopsy 22	GSM2203273	Public on Jul 11 2017	Jun 16 2016	Jul 11 2017	RNA	1	no NASH liver baseline	Homo sapiens	sample name: patient 22	liver status: no NASH	type of intervention: BS	time: baseline	age: 44	gender: male	scan date: 10/30/2013	tissue: liver biopsy	total RNA	Trizol extraction of total RNA was performed according to the manufacturer's instructions. Clean-up RNA with DNAse treatment were performed with Rneasy microkit Qiagen according to the manufacturer's instructions	Biotin	Biotinylated ssDNA were prepared according to the standard Affymetrix protocol from 100ng total RNA (GeneChip® WT PLUS Reagent Kit, Affymetrix).	9606	Following fragmentation, 5.5µg of ssDNA were hybridized for 16 hr at 45C on GeneChip®Human Gene 2.0 ST Array. GeneChips were washed and stained in the Affymetrix Fluidics Station 400.	GeneChips were scanned using GeneChip Scanner GCS3000.	The data were analyzed with Partek Genomics Suite 6.6 using Affymetrix default analysis settings and global scaling as normalization method.	GPL16686	Lefebvre,,Philippe	JK	Inserm	Bld Pr Jules Leclerc	Lille	59000	France	ftp://ftp.ncbi.nlm.nih.gov/geo/samples/GSM2203nnn/GSM2203273/suppl/GSM2203273_22_HuGene-2_0-st_.CEL.gz	53617	44	male	no NASH	patient 22	10/30/2013	baseline	liver biopsy	BS	NAFL	male
GSM2203276	liver biopsy 25	GSM2203276	Public on Jul 11 2017	Jun 16 2016	Jul 11 2017	RNA	1	NASH liver baseline	Homo sapiens	sample name: patient 25	liver status: NASH	type of intervention: Diet	time: baseline	age: 63	gender: male	scan date: 11/13/2013	tissue: liver biopsy	total RNA	Trizol extraction of total RNA was performed according to the manufacturer's instructions. Clean-up RNA with DNAse treatment were performed with Rneasy microkit Qiagen according to the manufacturer's instructions	Biotin	Biotinylated ssDNA were prepared according to the standard Affymetrix protocol from 100ng total RNA (GeneChip® WT PLUS Reagent Kit, Affymetrix).	9606	Following fragmentation, 5.5µg of ssDNA were hybridized for 16 hr at 45C on GeneChip®Human Gene 2.0 ST Array. GeneChips were washed and stained in the Affymetrix Fluidics Station 400.	GeneChips were scanned using GeneChip Scanner GCS3000.	The data were analyzed with Partek Genomics Suite 6.6 using Affymetrix default analysis settings and global scaling as normalization method.	GPL16686	Lefebvre,,Philippe	JK	Inserm	Bld Pr Jules Leclerc	Lille	59000	France	ftp://ftp.ncbi.nlm.nih.gov/geo/samples/GSM2203nnn/GSM2203276/suppl/GSM2203276_25_HuGene-2_0-st_.CEL.gz	53617	63	male	NASH	patient 25	11/13/2013	baseline	liver biopsy	Diet	NASH	male
GSM2203281	liver biopsy 30	GSM2203281	Public on Jul 11 2017	Jun 16 2016	Jul 11 2017	RNA	1	NASH liver baseline	Homo sapiens	sample name: patient 30	liver status: NASH	type of intervention: Diet	time: baseline	age: 42	gender: female	scan date: 11/13/2013	tissue: liver biopsy	total RNA	Trizol extraction of total RNA was performed according to the manufacturer's instructions. Clean-up RNA with DNAse treatment were performed with Rneasy microkit Qiagen according to the manufacturer's instructions	Biotin	Biotinylated ssDNA were prepared according to the standard Affymetrix protocol from 100ng total RNA (GeneChip® WT PLUS Reagent Kit, Affymetrix).	9606	Following fragmentation, 5.5µg of ssDNA were hybridized for 16 hr at 45C on GeneChip®Human Gene 2.0 ST Array. GeneChips were washed and stained in the Affymetrix Fluidics Station 400.	GeneChips were scanned using GeneChip Scanner GCS3000.	The data were analyzed with Partek Genomics Suite 6.6 using Affymetrix default analysis settings and global scaling as normalization method.	GPL16686	Lefebvre,,Philippe	JK	Inserm	Bld Pr Jules Leclerc	Lille	59000	France	ftp://ftp.ncbi.nlm.nih.gov/geo/samples/GSM2203nnn/GSM2203281/suppl/GSM2203281_30_HuGene-2_0-st_.CEL.gz	53617	42	female	NASH	patient 30	11/13/2013	baseline	liver biopsy	Diet	NASH	fpre
GSM2203288	liver biopsy 37	GSM2203288	Public on Jul 11 2017	Jun 16 2016	Jul 11 2017	RNA	1	NASH liver baseline	Homo sapiens	sample name: patient 37	liver status: NASH	type of intervention: Diet	time: baseline	age: 49	gender: male	scan date: 11/13/2013	tissue: liver biopsy	total RNA	Trizol extraction of total RNA was performed according to the manufacturer's instructions. Clean-up RNA with DNAse treatment were performed with Rneasy microkit Qiagen according to the manufacturer's instructions	Biotin	Biotinylated ssDNA were prepared according to the standard Affymetrix protocol from 100ng total RNA (GeneChip® WT PLUS Reagent Kit, Affymetrix).	9606	Following fragmentation, 5.5µg of ssDNA were hybridized for 16 hr at 45C on GeneChip®Human Gene 2.0 ST Array. GeneChips were washed and stained in the Affymetrix Fluidics Station 400.	GeneChips were scanned using GeneChip Scanner GCS3000.	The data were analyzed with Partek Genomics Suite 6.6 using Affymetrix default analysis settings and global scaling as normalization method.	GPL16686	Lefebvre,,Philippe	JK	Inserm	Bld Pr Jules Leclerc	Lille	59000	France	ftp://ftp.ncbi.nlm.nih.gov/geo/samples/GSM2203nnn/GSM2203288/suppl/GSM2203288_37_HuGene-2_0-st_.CEL.gz	53617	49	male	NASH	patient 37	11/13/2013	baseline	liver biopsy	Diet	NASH	male
GSM2203289	liver biopsy 38	GSM2203289	Public on Jul 11 2017	Jun 16 2016	Jul 11 2017	RNA	1	NASH liver baseline	Homo sapiens	sample name: patient 38	liver status: NASH	type of intervention: BS	time: baseline	age: 42	gender: male	scan date: 11/13/2013	tissue: liver biopsy	total RNA	Trizol extraction of total RNA was performed according to the manufacturer's instructions. Clean-up RNA with DNAse treatment were performed with Rneasy microkit Qiagen according to the manufacturer's instructions	Biotin	Biotinylated ssDNA were prepared according to the standard Affymetrix protocol from 100ng total RNA (GeneChip® WT PLUS Reagent Kit, Affymetrix).	9606	Following fragmentation, 5.5µg of ssDNA were hybridized for 16 hr at 45C on GeneChip®Human Gene 2.0 ST Array. GeneChips were washed and stained in the Affymetrix Fluidics Station 400.	GeneChips were scanned using GeneChip Scanner GCS3000.	The data were analyzed with Partek Genomics Suite 6.6 using Affymetrix default analysis settings and global scaling as normalization method.	GPL16686	Lefebvre,,Philippe	JK	Inserm	Bld Pr Jules Leclerc	Lille	59000	France	ftp://ftp.ncbi.nlm.nih.gov/geo/samples/GSM2203nnn/GSM2203289/suppl/GSM2203289_38_HuGene-2_0-st_.CEL.gz	53617	42	male	NASH	patient 38	11/13/2013	baseline	liver biopsy	BS	NASH	male
GSM2203292	liver biopsy 41	GSM2203292	Public on Jul 11 2017	Jun 16 2016	Jul 11 2017	RNA	1	no NASH liver baseline	Homo sapiens	sample name: patient 41	liver status: no NASH	type of intervention: BS	time: baseline	age: 24	gender: female	scan date: 11/13/2013	tissue: liver biopsy	total RNA	Trizol extraction of total RNA was performed according to the manufacturer's instructions. Clean-up RNA with DNAse treatment were performed with Rneasy microkit Qiagen according to the manufacturer's instructions	Biotin	Biotinylated ssDNA were prepared according to the standard Affymetrix protocol from 100ng total RNA (GeneChip® WT PLUS Reagent Kit, Affymetrix).	9606	Following fragmentation, 5.5µg of ssDNA were hybridized for 16 hr at 45C on GeneChip®Human Gene 2.0 ST Array. GeneChips were washed and stained in the Affymetrix Fluidics Station 400.	GeneChips were scanned using GeneChip Scanner GCS3000.	The data were analyzed with Partek Genomics Suite 6.6 using Affymetrix default analysis settings and global scaling as normalization method.	GPL16686	Lefebvre,,Philippe	JK	Inserm	Bld Pr Jules Leclerc	Lille	59000	France	ftp://ftp.ncbi.nlm.nih.gov/geo/samples/GSM2203nnn/GSM2203292/suppl/GSM2203292_41_HuGene-2_0-st_.CEL.gz	53617	24	female	no NASH	patient 41	11/13/2013	baseline	liver biopsy	BS	NAFL	fpre
GSM2203293	liver biopsy 42	GSM2203293	Public on Jul 11 2017	Jun 16 2016	Jul 11 2017	RNA	1	NASH liver baseline	Homo sapiens	sample name: patient 42	liver status: NASH	type of intervention: BS	time: baseline	age: 47	gender: female	scan date: 11/13/2013	tissue: liver biopsy	total RNA	Trizol extraction of total RNA was performed according to the manufacturer's instructions. Clean-up RNA with DNAse treatment were performed with Rneasy microkit Qiagen according to the manufacturer's instructions	Biotin	Biotinylated ssDNA were prepared according to the standard Affymetrix protocol from 100ng total RNA (GeneChip® WT PLUS Reagent Kit, Affymetrix).	9606	Following fragmentation, 5.5µg of ssDNA were hybridized for 16 hr at 45C on GeneChip®Human Gene 2.0 ST Array. GeneChips were washed and stained in the Affymetrix Fluidics Station 400.	GeneChips were scanned using GeneChip Scanner GCS3000.	The data were analyzed with Partek Genomics Suite 6.6 using Affymetrix default analysis settings and global scaling as normalization method.	GPL16686	Lefebvre,,Philippe	JK	Inserm	Bld Pr Jules Leclerc	Lille	59000	France	ftp://ftp.ncbi.nlm.nih.gov/geo/samples/GSM2203nnn/GSM2203293/suppl/GSM2203293_42_HuGene-2_0-st_.CEL.gz	53617	47	female	NASH	patient 42	11/13/2013	baseline	liver biopsy	BS	NASH	fpre
GSM2203296	liver biopsy 45	GSM2203296	Public on Jul 11 2017	Jun 16 2016	Jul 11 2017	RNA	1	NASH liver baseline	Homo sapiens	sample name: patient 45	liver status: NASH	type of intervention: Diet	time: baseline	age: 46	gender: female	scan date: 11/14/2013	tissue: liver biopsy	total RNA	Trizol extraction of total RNA was performed according to the manufacturer's instructions. Clean-up RNA with DNAse treatment were performed with Rneasy microkit Qiagen according to the manufacturer's instructions	Biotin	Biotinylated ssDNA were prepared according to the standard Affymetrix protocol from 100ng total RNA (GeneChip® WT PLUS Reagent Kit, Affymetrix).	9606	Following fragmentation, 5.5µg of ssDNA were hybridized for 16 hr at 45C on GeneChip®Human Gene 2.0 ST Array. GeneChips were washed and stained in the Affymetrix Fluidics Station 400.	GeneChips were scanned using GeneChip Scanner GCS3000.	The data were analyzed with Partek Genomics Suite 6.6 using Affymetrix default analysis settings and global scaling as normalization method.	GPL16686	Lefebvre,,Philippe	JK	Inserm	Bld Pr Jules Leclerc	Lille	59000	France	ftp://ftp.ncbi.nlm.nih.gov/geo/samples/GSM2203nnn/GSM2203296/suppl/GSM2203296_45_HuGene-2_0-st_.CEL.gz	53617	46	female	NASH	patient 45	11/14/2013	baseline	liver biopsy	Diet	NASH	fpre
GSM2203301	liver biopsy 50	GSM2203301	Public on Jul 11 2017	Jun 16 2016	Jul 11 2017	RNA	1	no NASH liver baseline	Homo sapiens	sample name: patient 50	liver status: no NASH	type of intervention: Diet	time: baseline	age: 59	gender: male	scan date: 11/14/2013	tissue: liver biopsy	total RNA	Trizol extraction of total RNA was performed according to the manufacturer's instructions. Clean-up RNA with DNAse treatment were performed with Rneasy microkit Qiagen according to the manufacturer's instructions	Biotin	Biotinylated ssDNA were prepared according to the standard Affymetrix protocol from 100ng total RNA (GeneChip® WT PLUS Reagent Kit, Affymetrix).	9606	Following fragmentation, 5.5µg of ssDNA were hybridized for 16 hr at 45C on GeneChip®Human Gene 2.0 ST Array. GeneChips were washed and stained in the Affymetrix Fluidics Station 400.	GeneChips were scanned using GeneChip Scanner GCS3000.	The data were analyzed with Partek Genomics Suite 6.6 using Affymetrix default analysis settings and global scaling as normalization method.	GPL16686	Lefebvre,,Philippe	JK	Inserm	Bld Pr Jules Leclerc	Lille	59000	France	ftp://ftp.ncbi.nlm.nih.gov/geo/samples/GSM2203nnn/GSM2203301/suppl/GSM2203301_50_HuGene-2_0-st_.CEL.gz	53617	59	male	no NASH	patient 50	11/14/2013	baseline	liver biopsy	Diet	NAFL	male
GSM2203304	liver biopsy 53	GSM2203304	Public on Jul 11 2017	Jun 16 2016	Jul 11 2017	RNA	1	NASH liver baseline	Homo sapiens	sample name: patient 53	liver status: NASH	type of intervention: Diet	time: baseline	age: 58	gender: male	scan date: 11/14/2013	tissue: liver biopsy	total RNA	Trizol extraction of total RNA was performed according to the manufacturer's instructions. Clean-up RNA with DNAse treatment were performed with Rneasy microkit Qiagen according to the manufacturer's instructions	Biotin	Biotinylated ssDNA were prepared according to the standard Affymetrix protocol from 100ng total RNA (GeneChip® WT PLUS Reagent Kit, Affymetrix).	9606	Following fragmentation, 5.5µg of ssDNA were hybridized for 16 hr at 45C on GeneChip®Human Gene 2.0 ST Array. GeneChips were washed and stained in the Affymetrix Fluidics Station 400.	GeneChips were scanned using GeneChip Scanner GCS3000.	The data were analyzed with Partek Genomics Suite 6.6 using Affymetrix default analysis settings and global scaling as normalization method.	GPL16686	Lefebvre,,Philippe	JK	Inserm	Bld Pr Jules Leclerc	Lille	59000	France	ftp://ftp.ncbi.nlm.nih.gov/geo/samples/GSM2203nnn/GSM2203304/suppl/GSM2203304_53_HuGene-2_0-st_.CEL.gz	53617	58	male	NASH	patient 53	11/14/2013	baseline	liver biopsy	Diet	NASH	male
GSM2203310	liver biopsy 59	GSM2203310	Public on Jul 11 2017	Jun 16 2016	Jul 11 2017	RNA	1	NASH liver baseline	Homo sapiens	sample name: patient 59	liver status: NASH	type of intervention: BS	time: baseline	age: 58	gender: male	scan date: 11/14/2013	tissue: liver biopsy	total RNA	Trizol extraction of total RNA was performed according to the manufacturer's instructions. Clean-up RNA with DNAse treatment were performed with Rneasy microkit Qiagen according to the manufacturer's instructions	Biotin	Biotinylated ssDNA were prepared according to the standard Affymetrix protocol from 100ng total RNA (GeneChip® WT PLUS Reagent Kit, Affymetrix).	9606	Following fragmentation, 5.5µg of ssDNA were hybridized for 16 hr at 45C on GeneChip®Human Gene 2.0 ST Array. GeneChips were washed and stained in the Affymetrix Fluidics Station 400.	GeneChips were scanned using GeneChip Scanner GCS3000.	The data were analyzed with Partek Genomics Suite 6.6 using Affymetrix default analysis settings and global scaling as normalization method.	GPL16686	Lefebvre,,Philippe	JK	Inserm	Bld Pr Jules Leclerc	Lille	59000	France	ftp://ftp.ncbi.nlm.nih.gov/geo/samples/GSM2203nnn/GSM2203310/suppl/GSM2203310_59_HuGene-2_0-st_.CEL.gz	53617	58	male	NASH	patient 59	11/14/2013	baseline	liver biopsy	BS	NASH	male
GSM2203316	liver biopsy 66	GSM2203316	Public on Jul 11 2017	Jun 16 2016	Jul 11 2017	RNA	1	no NASH liver baseline	Homo sapiens	sample name: patient 66	liver status: no NASH	type of intervention: Diet	time: baseline	age: 40	gender: female	scan date: 11/15/2013	tissue: liver biopsy	total RNA	Trizol extraction of total RNA was performed according to the manufacturer's instructions. Clean-up RNA with DNAse treatment were performed with Rneasy microkit Qiagen according to the manufacturer's instructions	Biotin	Biotinylated ssDNA were prepared according to the standard Affymetrix protocol from 100ng total RNA (GeneChip® WT PLUS Reagent Kit, Affymetrix).	9606	Following fragmentation, 5.5µg of ssDNA were hybridized for 16 hr at 45C on GeneChip®Human Gene 2.0 ST Array. GeneChips were washed and stained in the Affymetrix Fluidics Station 400.	GeneChips were scanned using GeneChip Scanner GCS3000.	The data were analyzed with Partek Genomics Suite 6.6 using Affymetrix default analysis settings and global scaling as normalization method.	GPL16686	Lefebvre,,Philippe	JK	Inserm	Bld Pr Jules Leclerc	Lille	59000	France	ftp://ftp.ncbi.nlm.nih.gov/geo/samples/GSM2203nnn/GSM2203316/suppl/GSM2203316_66_HuGene-2_0-st_.CEL.gz	53617	40	female	no NASH	patient 66	11/15/2013	baseline	liver biopsy	Diet	NAFL	fpre
GSM2203319	liver biopsy 69	GSM2203319	Public on Jul 11 2017	Jun 16 2016	Jul 11 2017	RNA	1	NASH liver baseline	Homo sapiens	sample name: patient 69	liver status: NASH	type of intervention: Diet	time: baseline	age: 26	gender: female	scan date: 11/15/2013	tissue: liver biopsy	total RNA	Trizol extraction of total RNA was performed according to the manufacturer's instructions. Clean-up RNA with DNAse treatment were performed with Rneasy microkit Qiagen according to the manufacturer's instructions	Biotin	Biotinylated ssDNA were prepared according to the standard Affymetrix protocol from 100ng total RNA (GeneChip® WT PLUS Reagent Kit, Affymetrix).	9606	Following fragmentation, 5.5µg of ssDNA were hybridized for 16 hr at 45C on GeneChip®Human Gene 2.0 ST Array. GeneChips were washed and stained in the Affymetrix Fluidics Station 400.	GeneChips were scanned using GeneChip Scanner GCS3000.	The data were analyzed with Partek Genomics Suite 6.6 using Affymetrix default analysis settings and global scaling as normalization method.	GPL16686	Lefebvre,,Philippe	JK	Inserm	Bld Pr Jules Leclerc	Lille	59000	France	ftp://ftp.ncbi.nlm.nih.gov/geo/samples/GSM2203nnn/GSM2203319/suppl/GSM2203319_69_HuGene-2_0-st_.CEL.gz	53617	26	female	NASH	patient 69	11/15/2013	baseline	liver biopsy	Diet	NASH	fpre
GSM2203326	liver biopsy 77	GSM2203326	Public on Jul 11 2017	Jun 16 2016	Jul 11 2017	RNA	1	NASH liver baseline	Homo sapiens	sample name: patient 77	liver status: NASH	type of intervention: Diet	time: baseline	age: 58	gender: male	scan date: 11/15/2013	tissue: liver biopsy	total RNA	Trizol extraction of total RNA was performed according to the manufacturer's instructions. Clean-up RNA with DNAse treatment were performed with Rneasy microkit Qiagen according to the manufacturer's instructions	Biotin	Biotinylated ssDNA were prepared according to the standard Affymetrix protocol from 100ng total RNA (GeneChip® WT PLUS Reagent Kit, Affymetrix).	9606	Following fragmentation, 5.5µg of ssDNA were hybridized for 16 hr at 45C on GeneChip®Human Gene 2.0 ST Array. GeneChips were washed and stained in the Affymetrix Fluidics Station 400.	GeneChips were scanned using GeneChip Scanner GCS3000.	The data were analyzed with Partek Genomics Suite 6.6 using Affymetrix default analysis settings and global scaling as normalization method.	GPL16686	Lefebvre,,Philippe	JK	Inserm	Bld Pr Jules Leclerc	Lille	59000	France	ftp://ftp.ncbi.nlm.nih.gov/geo/samples/GSM2203nnn/GSM2203326/suppl/GSM2203326_77_HuGene-2_0-st_.CEL.gz	53617	58	male	NASH	patient 77	11/15/2013	baseline	liver biopsy	Diet	NASH	male
GSM2203331	liver biopsy 83	GSM2203331	Public on Jul 11 2017	Jun 16 2016	Jul 11 2017	RNA	1	NASH liver baseline	Homo sapiens	sample name: patient 83	liver status: NASH	type of intervention: Diet	time: baseline	age: 37	gender: female	scan date: 11/15/2013	tissue: liver biopsy	total RNA	Trizol extraction of total RNA was performed according to the manufacturer's instructions. Clean-up RNA with DNAse treatment were performed with Rneasy microkit Qiagen according to the manufacturer's instructions	Biotin	Biotinylated ssDNA were prepared according to the standard Affymetrix protocol from 100ng total RNA (GeneChip® WT PLUS Reagent Kit, Affymetrix).	9606	Following fragmentation, 5.5µg of ssDNA were hybridized for 16 hr at 45C on GeneChip®Human Gene 2.0 ST Array. GeneChips were washed and stained in the Affymetrix Fluidics Station 400.	GeneChips were scanned using GeneChip Scanner GCS3000.	The data were analyzed with Partek Genomics Suite 6.6 using Affymetrix default analysis settings and global scaling as normalization method.	GPL16686	Lefebvre,,Philippe	JK	Inserm	Bld Pr Jules Leclerc	Lille	59000	France	ftp://ftp.ncbi.nlm.nih.gov/geo/samples/GSM2203nnn/GSM2203331/suppl/GSM2203331_83_HuGene-2_0-st_.CEL.gz	53617	37	female	NASH	patient 83	11/15/2013	baseline	liver biopsy	Diet	NASH	fpre
GSM2203332	liver biopsy 84	GSM2203332	Public on Jul 11 2017	Jun 16 2016	Jul 11 2017	RNA	1	NASH liver baseline	Homo sapiens	sample name: patient 84	liver status: NASH	type of intervention: Diet	time: baseline	age: 35	gender: female	scan date: 11/15/2013	tissue: liver biopsy	total RNA	Trizol extraction of total RNA was performed according to the manufacturer's instructions. Clean-up RNA with DNAse treatment were performed with Rneasy microkit Qiagen according to the manufacturer's instructions	Biotin	Biotinylated ssDNA were prepared according to the standard Affymetrix protocol from 100ng total RNA (GeneChip® WT PLUS Reagent Kit, Affymetrix).	9606	Following fragmentation, 5.5µg of ssDNA were hybridized for 16 hr at 45C on GeneChip®Human Gene 2.0 ST Array. GeneChips were washed and stained in the Affymetrix Fluidics Station 400.	GeneChips were scanned using GeneChip Scanner GCS3000.	The data were analyzed with Partek Genomics Suite 6.6 using Affymetrix default analysis settings and global scaling as normalization method.	GPL16686	Lefebvre,,Philippe	JK	Inserm	Bld Pr Jules Leclerc	Lille	59000	France	ftp://ftp.ncbi.nlm.nih.gov/geo/samples/GSM2203nnn/GSM2203332/suppl/GSM2203332_84_HuGene-2_0-st_.CEL.gz	53617	35	female	NASH	patient 84	11/15/2013	baseline	liver biopsy	Diet	NASH	fpre
GSM2203333	liver biopsy 85	GSM2203333	Public on Jul 11 2017	Jun 16 2016	Jul 11 2017	RNA	1	no NASH liver baseline	Homo sapiens	sample name: patient 85	liver status: no NASH	type of intervention: Diet	time: baseline	age: 29	gender: female	scan date: 11/15/2013	tissue: liver biopsy	total RNA	Trizol extraction of total RNA was performed according to the manufacturer's instructions. Clean-up RNA with DNAse treatment were performed with Rneasy microkit Qiagen according to the manufacturer's instructions	Biotin	Biotinylated ssDNA were prepared according to the standard Affymetrix protocol from 100ng total RNA (GeneChip® WT PLUS Reagent Kit, Affymetrix).	9606	Following fragmentation, 5.5µg of ssDNA were hybridized for 16 hr at 45C on GeneChip®Human Gene 2.0 ST Array. GeneChips were washed and stained in the Affymetrix Fluidics Station 400.	GeneChips were scanned using GeneChip Scanner GCS3000.	The data were analyzed with Partek Genomics Suite 6.6 using Affymetrix default analysis settings and global scaling as normalization method.	GPL16686	Lefebvre,,Philippe	JK	Inserm	Bld Pr Jules Leclerc	Lille	59000	France	ftp://ftp.ncbi.nlm.nih.gov/geo/samples/GSM2203nnn/GSM2203333/suppl/GSM2203333_85_HuGene-2_0-st_.CEL.gz	53617	29	female	no NASH	patient 85	11/15/2013	baseline	liver biopsy	Diet	NAFL	fpre
GSM2203335	liver biopsy 87	GSM2203335	Public on Jul 11 2017	Jun 16 2016	Jul 11 2017	RNA	1	no NASH liver baseline	Homo sapiens	sample name: patient 87	liver status: no NASH	type of intervention: Diet	time: baseline	age: 68	gender: male	scan date: 11/15/2013	tissue: liver biopsy	total RNA	Trizol extraction of total RNA was performed according to the manufacturer's instructions. Clean-up RNA with DNAse treatment were performed with Rneasy microkit Qiagen according to the manufacturer's instructions	Biotin	Biotinylated ssDNA were prepared according to the standard Affymetrix protocol from 100ng total RNA (GeneChip® WT PLUS Reagent Kit, Affymetrix).	9606	Following fragmentation, 5.5µg of ssDNA were hybridized for 16 hr at 45C on GeneChip®Human Gene 2.0 ST Array. GeneChips were washed and stained in the Affymetrix Fluidics Station 400.	GeneChips were scanned using GeneChip Scanner GCS3000.	The data were analyzed with Partek Genomics Suite 6.6 using Affymetrix default analysis settings and global scaling as normalization method.	GPL16686	Lefebvre,,Philippe	JK	Inserm	Bld Pr Jules Leclerc	Lille	59000	France	ftp://ftp.ncbi.nlm.nih.gov/geo/samples/GSM2203nnn/GSM2203335/suppl/GSM2203335_87_HuGene-2_0-st_.CEL.gz	53617	68	male	no NASH	patient 87	11/15/2013	baseline	liver biopsy	Diet	NAFL	male
GSM2203338	liver biopsy 90	GSM2203338	Public on Jul 11 2017	Jun 16 2016	Jul 11 2017	RNA	1	NASH liver baseline	Homo sapiens	sample name: patient 90	liver status: NASH	type of intervention: BS	time: baseline	age: 29	gender: male	scan date: 11/19/2013	tissue: liver biopsy	total RNA	Trizol extraction of total RNA was performed according to the manufacturer's instructions. Clean-up RNA with DNAse treatment were performed with Rneasy microkit Qiagen according to the manufacturer's instructions	Biotin	Biotinylated ssDNA were prepared according to the standard Affymetrix protocol from 100ng total RNA (GeneChip® WT PLUS Reagent Kit, Affymetrix).	9606	Following fragmentation, 5.5µg of ssDNA were hybridized for 16 hr at 45C on GeneChip®Human Gene 2.0 ST Array. GeneChips were washed and stained in the Affymetrix Fluidics Station 400.	GeneChips were scanned using GeneChip Scanner GCS3000.	The data were analyzed with Partek Genomics Suite 6.6 using Affymetrix default analysis settings and global scaling as normalization method.	GPL16686	Lefebvre,,Philippe	JK	Inserm	Bld Pr Jules Leclerc	Lille	59000	France	ftp://ftp.ncbi.nlm.nih.gov/geo/samples/GSM2203nnn/GSM2203338/suppl/GSM2203338_90_HuGene-2_0-st_.CEL.gz	53617	29	male	NASH	patient 90	11/19/2013	baseline	liver biopsy	BS	NASH	male
GSM2203339	liver biopsy 91	GSM2203339	Public on Jul 11 2017	Jun 16 2016	Jul 11 2017	RNA	1	NASH liver baseline	Homo sapiens	sample name: patient 91	liver status: NASH	type of intervention: Diet	time: baseline	age: 20	gender: male	scan date: 11/19/2013	tissue: liver biopsy	total RNA	Trizol extraction of total RNA was performed according to the manufacturer's instructions. Clean-up RNA with DNAse treatment were performed with Rneasy microkit Qiagen according to the manufacturer's instructions	Biotin	Biotinylated ssDNA were prepared according to the standard Affymetrix protocol from 100ng total RNA (GeneChip® WT PLUS Reagent Kit, Affymetrix).	9606	Following fragmentation, 5.5µg of ssDNA were hybridized for 16 hr at 45C on GeneChip®Human Gene 2.0 ST Array. GeneChips were washed and stained in the Affymetrix Fluidics Station 400.	GeneChips were scanned using GeneChip Scanner GCS3000.	The data were analyzed with Partek Genomics Suite 6.6 using Affymetrix default analysis settings and global scaling as normalization method.	GPL16686	Lefebvre,,Philippe	JK	Inserm	Bld Pr Jules Leclerc	Lille	59000	France	ftp://ftp.ncbi.nlm.nih.gov/geo/samples/GSM2203nnn/GSM2203339/suppl/GSM2203339_91_HuGene-2_0-st_.CEL.gz	53617	20	male	NASH	patient 91	11/19/2013	baseline	liver biopsy	Diet	NASH	male
GSM2203342	liver biopsy 94	GSM2203342	Public on Jul 11 2017	Jun 16 2016	Jul 11 2017	RNA	1	NASH liver baseline	Homo sapiens	sample name: patient 94	liver status: NASH	type of intervention: Diet	time: baseline	age: 58	gender: male	scan date: 11/19/2013	tissue: liver biopsy	total RNA	Trizol extraction of total RNA was performed according to the manufacturer's instructions. Clean-up RNA with DNAse treatment were performed with Rneasy microkit Qiagen according to the manufacturer's instructions	Biotin	Biotinylated ssDNA were prepared according to the standard Affymetrix protocol from 100ng total RNA (GeneChip® WT PLUS Reagent Kit, Affymetrix).	9606	Following fragmentation, 5.5µg of ssDNA were hybridized for 16 hr at 45C on GeneChip®Human Gene 2.0 ST Array. GeneChips were washed and stained in the Affymetrix Fluidics Station 400.	GeneChips were scanned using GeneChip Scanner GCS3000.	The data were analyzed with Partek Genomics Suite 6.6 using Affymetrix default analysis settings and global scaling as normalization method.	GPL16686	Lefebvre,,Philippe	JK	Inserm	Bld Pr Jules Leclerc	Lille	59000	France	ftp://ftp.ncbi.nlm.nih.gov/geo/samples/GSM2203nnn/GSM2203342/suppl/GSM2203342_94_HuGene-2_0-st_.CEL.gz	53617	58	male	NASH	patient 94	11/19/2013	baseline	liver biopsy	Diet	NASH	male
GSM2203343	liver biopsy 95	GSM2203343	Public on Jul 11 2017	Jun 16 2016	Jul 11 2017	RNA	1	no NASH liver baseline	Homo sapiens	sample name: patient 95	liver status: no NASH	type of intervention: Diet	time: baseline	age: 33	gender: female	scan date: 11/19/2013	tissue: liver biopsy	total RNA	Trizol extraction of total RNA was performed according to the manufacturer's instructions. Clean-up RNA with DNAse treatment were performed with Rneasy microkit Qiagen according to the manufacturer's instructions	Biotin	Biotinylated ssDNA were prepared according to the standard Affymetrix protocol from 100ng total RNA (GeneChip® WT PLUS Reagent Kit, Affymetrix).	9606	Following fragmentation, 5.5µg of ssDNA were hybridized for 16 hr at 45C on GeneChip®Human Gene 2.0 ST Array. GeneChips were washed and stained in the Affymetrix Fluidics Station 400.	GeneChips were scanned using GeneChip Scanner GCS3000.	The data were analyzed with Partek Genomics Suite 6.6 using Affymetrix default analysis settings and global scaling as normalization method.	GPL16686	Lefebvre,,Philippe	JK	Inserm	Bld Pr Jules Leclerc	Lille	59000	France	ftp://ftp.ncbi.nlm.nih.gov/geo/samples/GSM2203nnn/GSM2203343/suppl/GSM2203343_95_HuGene-2_0-st_.CEL.gz	53617	33	female	no NASH	patient 95	11/19/2013	baseline	liver biopsy	Diet	NAFL	fpre
GSM2203346	liver biopsy 98	GSM2203346	Public on Jul 11 2017	Jun 16 2016	Jul 11 2017	RNA	1	NASH liver baseline	Homo sapiens	sample name: patient 98	liver status: NASH	type of intervention: Diet	time: baseline	age: 50	gender: male	scan date: 11/19/2013	tissue: liver biopsy	total RNA	Trizol extraction of total RNA was performed according to the manufacturer's instructions. Clean-up RNA with DNAse treatment were performed with Rneasy microkit Qiagen according to the manufacturer's instructions	Biotin	Biotinylated ssDNA were prepared according to the standard Affymetrix protocol from 100ng total RNA (GeneChip® WT PLUS Reagent Kit, Affymetrix).	9606	Following fragmentation, 5.5µg of ssDNA were hybridized for 16 hr at 45C on GeneChip®Human Gene 2.0 ST Array. GeneChips were washed and stained in the Affymetrix Fluidics Station 400.	GeneChips were scanned using GeneChip Scanner GCS3000.	The data were analyzed with Partek Genomics Suite 6.6 using Affymetrix default analysis settings and global scaling as normalization method.	GPL16686	Lefebvre,,Philippe	JK	Inserm	Bld Pr Jules Leclerc	Lille	59000	France	ftp://ftp.ncbi.nlm.nih.gov/geo/samples/GSM2203nnn/GSM2203346/suppl/GSM2203346_98_HuGene-2_0-st_.CEL.gz	53617	50	male	NASH	patient 98	11/19/2013	baseline	liver biopsy	Diet	NASH	male
GSM2203347	liver biopsy 99	GSM2203347	Public on Jul 11 2017	Jun 16 2016	Jul 11 2017	RNA	1	no NASH liver baseline	Homo sapiens	sample name: patient 99	liver status: no NASH	type of intervention: BS	time: baseline	age: 44	gender: female	scan date: 11/19/2013	tissue: liver biopsy	total RNA	Trizol extraction of total RNA was performed according to the manufacturer's instructions. Clean-up RNA with DNAse treatment were performed with Rneasy microkit Qiagen according to the manufacturer's instructions	Biotin	Biotinylated ssDNA were prepared according to the standard Affymetrix protocol from 100ng total RNA (GeneChip® WT PLUS Reagent Kit, Affymetrix).	9606	Following fragmentation, 5.5µg of ssDNA were hybridized for 16 hr at 45C on GeneChip®Human Gene 2.0 ST Array. GeneChips were washed and stained in the Affymetrix Fluidics Station 400.	GeneChips were scanned using GeneChip Scanner GCS3000.	The data were analyzed with Partek Genomics Suite 6.6 using Affymetrix default analysis settings and global scaling as normalization method.	GPL16686	Lefebvre,,Philippe	JK	Inserm	Bld Pr Jules Leclerc	Lille	59000	France	ftp://ftp.ncbi.nlm.nih.gov/geo/samples/GSM2203nnn/GSM2203347/suppl/GSM2203347_99_HuGene-2_0-st_.CEL.gz	53617	44	female	no NASH	patient 99	11/19/2013	baseline	liver biopsy	BS	NAFL	fpre
GSM2203350	liver biopsy 102	GSM2203350	Public on Jul 11 2017	Jun 16 2016	Jul 11 2017	RNA	1	NASH liver baseline	Homo sapiens	sample name: patient 102	liver status: NASH	type of intervention: Diet	time: baseline	age: 37	gender: female	scan date: 11/19/2013	tissue: liver biopsy	total RNA	Trizol extraction of total RNA was performed according to the manufacturer's instructions. Clean-up RNA with DNAse treatment were performed with Rneasy microkit Qiagen according to the manufacturer's instructions	Biotin	Biotinylated ssDNA were prepared according to the standard Affymetrix protocol from 100ng total RNA (GeneChip® WT PLUS Reagent Kit, Affymetrix).	9606	Following fragmentation, 5.5µg of ssDNA were hybridized for 16 hr at 45C on GeneChip®Human Gene 2.0 ST Array. GeneChips were washed and stained in the Affymetrix Fluidics Station 400.	GeneChips were scanned using GeneChip Scanner GCS3000.	The data were analyzed with Partek Genomics Suite 6.6 using Affymetrix default analysis settings and global scaling as normalization method.	GPL16686	Lefebvre,,Philippe	JK	Inserm	Bld Pr Jules Leclerc	Lille	59000	France	ftp://ftp.ncbi.nlm.nih.gov/geo/samples/GSM2203nnn/GSM2203350/suppl/GSM2203350_102_HuGene-2_0-st_.CEL.gz	53617	37	female	NASH	patient 102	11/19/2013	baseline	liver biopsy	Diet	NASH	fpre
GSM2203351	liver biopsy 103	GSM2203351	Public on Jul 11 2017	Jun 16 2016	Jul 11 2017	RNA	1	NASH liver baseline	Homo sapiens	sample name: patient 103	liver status: NASH	type of intervention: BS	time: baseline	age: 26	gender: male	scan date: 11/19/2013	tissue: liver biopsy	total RNA	Trizol extraction of total RNA was performed according to the manufacturer's instructions. Clean-up RNA with DNAse treatment were performed with Rneasy microkit Qiagen according to the manufacturer's instructions	Biotin	Biotinylated ssDNA were prepared according to the standard Affymetrix protocol from 100ng total RNA (GeneChip® WT PLUS Reagent Kit, Affymetrix).	9606	Following fragmentation, 5.5µg of ssDNA were hybridized for 16 hr at 45C on GeneChip®Human Gene 2.0 ST Array. GeneChips were washed and stained in the Affymetrix Fluidics Station 400.	GeneChips were scanned using GeneChip Scanner GCS3000.	The data were analyzed with Partek Genomics Suite 6.6 using Affymetrix default analysis settings and global scaling as normalization method.	GPL16686	Lefebvre,,Philippe	JK	Inserm	Bld Pr Jules Leclerc	Lille	59000	France	ftp://ftp.ncbi.nlm.nih.gov/geo/samples/GSM2203nnn/GSM2203351/suppl/GSM2203351_103_HuGene-2_0-st_.CEL.gz	53617	26	male	NASH	patient 103	11/19/2013	baseline	liver biopsy	BS	NASH	male
GSM2203356	liver biopsy 108	GSM2203356	Public on Jul 11 2017	Jun 16 2016	Jul 11 2017	RNA	1	no NASH liver baseline	Homo sapiens	sample name: patient 108	liver status: no NASH	type of intervention: BS	time: baseline	age: 49	gender: female	scan date: 11/20/2013	tissue: liver biopsy	total RNA	Trizol extraction of total RNA was performed according to the manufacturer's instructions. Clean-up RNA with DNAse treatment were performed with Rneasy microkit Qiagen according to the manufacturer's instructions	Biotin	Biotinylated ssDNA were prepared according to the standard Affymetrix protocol from 100ng total RNA (GeneChip® WT PLUS Reagent Kit, Affymetrix).	9606	Following fragmentation, 5.5µg of ssDNA were hybridized for 16 hr at 45C on GeneChip®Human Gene 2.0 ST Array. GeneChips were washed and stained in the Affymetrix Fluidics Station 400.	GeneChips were scanned using GeneChip Scanner GCS3000.	The data were analyzed with Partek Genomics Suite 6.6 using Affymetrix default analysis settings and global scaling as normalization method.	GPL16686	Lefebvre,,Philippe	JK	Inserm	Bld Pr Jules Leclerc	Lille	59000	France	ftp://ftp.ncbi.nlm.nih.gov/geo/samples/GSM2203nnn/GSM2203356/suppl/GSM2203356_108_HuGene-2_0-st_.CEL.gz	53617	49	female	no NASH	patient 108	11/20/2013	baseline	liver biopsy	BS	NAFL	fpre
GSM2203357	liver biopsy 109	GSM2203357	Public on Jul 11 2017	Jun 16 2016	Jul 11 2017	RNA	1	NASH liver baseline	Homo sapiens	sample name: patient 109	liver status: NASH	type of intervention: BS	time: baseline	age: 48	gender: male	scan date: 11/20/2013	tissue: liver biopsy	total RNA	Trizol extraction of total RNA was performed according to the manufacturer's instructions. Clean-up RNA with DNAse treatment were performed with Rneasy microkit Qiagen according to the manufacturer's instructions	Biotin	Biotinylated ssDNA were prepared according to the standard Affymetrix protocol from 100ng total RNA (GeneChip® WT PLUS Reagent Kit, Affymetrix).	9606	Following fragmentation, 5.5µg of ssDNA were hybridized for 16 hr at 45C on GeneChip®Human Gene 2.0 ST Array. GeneChips were washed and stained in the Affymetrix Fluidics Station 400.	GeneChips were scanned using GeneChip Scanner GCS3000.	The data were analyzed with Partek Genomics Suite 6.6 using Affymetrix default analysis settings and global scaling as normalization method.	GPL16686	Lefebvre,,Philippe	JK	Inserm	Bld Pr Jules Leclerc	Lille	59000	France	ftp://ftp.ncbi.nlm.nih.gov/geo/samples/GSM2203nnn/GSM2203357/suppl/GSM2203357_109_HuGene-2_0-st_.CEL.gz	53617	48	male	NASH	patient 109	11/20/2013	baseline	liver biopsy	BS	NASH	male
GSM2203360	liver biopsy 112	GSM2203360	Public on Jul 11 2017	Jun 16 2016	Jul 11 2017	RNA	1	no NASH liver baseline	Homo sapiens	sample name: patient 112	liver status: no NASH	type of intervention: BS	time: baseline	age: 43	gender: female	scan date: 11/20/2013	tissue: liver biopsy	total RNA	Trizol extraction of total RNA was performed according to the manufacturer's instructions. Clean-up RNA with DNAse treatment were performed with Rneasy microkit Qiagen according to the manufacturer's instructions	Biotin	Biotinylated ssDNA were prepared according to the standard Affymetrix protocol from 100ng total RNA (GeneChip® WT PLUS Reagent Kit, Affymetrix).	9606	Following fragmentation, 5.5µg of ssDNA were hybridized for 16 hr at 45C on GeneChip®Human Gene 2.0 ST Array. GeneChips were washed and stained in the Affymetrix Fluidics Station 400.	GeneChips were scanned using GeneChip Scanner GCS3000.	The data were analyzed with Partek Genomics Suite 6.6 using Affymetrix default analysis settings and global scaling as normalization method.	GPL16686	Lefebvre,,Philippe	JK	Inserm	Bld Pr Jules Leclerc	Lille	59000	France	ftp://ftp.ncbi.nlm.nih.gov/geo/samples/GSM2203nnn/GSM2203360/suppl/GSM2203360_112_HuGene-2_0-st_.CEL.gz	53617	43	female	no NASH	patient 112	11/20/2013	baseline	liver biopsy	BS	NAFL	fpre
GSM2203361	liver biopsy 113	GSM2203361	Public on Jul 11 2017	Jun 16 2016	Jul 11 2017	RNA	1	NASH liver baseline	Homo sapiens	sample name: patient 113	liver status: NASH	type of intervention: Diet	time: baseline	age: 23	gender: male	scan date: 11/20/2013	tissue: liver biopsy	total RNA	Trizol extraction of total RNA was performed according to the manufacturer's instructions. Clean-up RNA with DNAse treatment were performed with Rneasy microkit Qiagen according to the manufacturer's instructions	Biotin	Biotinylated ssDNA were prepared according to the standard Affymetrix protocol from 100ng total RNA (GeneChip® WT PLUS Reagent Kit, Affymetrix).	9606	Following fragmentation, 5.5µg of ssDNA were hybridized for 16 hr at 45C on GeneChip®Human Gene 2.0 ST Array. GeneChips were washed and stained in the Affymetrix Fluidics Station 400.	GeneChips were scanned using GeneChip Scanner GCS3000.	The data were analyzed with Partek Genomics Suite 6.6 using Affymetrix default analysis settings and global scaling as normalization method.	GPL16686	Lefebvre,,Philippe	JK	Inserm	Bld Pr Jules Leclerc	Lille	59000	France	ftp://ftp.ncbi.nlm.nih.gov/geo/samples/GSM2203nnn/GSM2203361/suppl/GSM2203361_113_HuGene-2_0-st_.CEL.gz	53617	23	male	NASH	patient 113	11/20/2013	baseline	liver biopsy	Diet	NASH	male
GSM2203365	liver biopsy 117	GSM2203365	Public on Jul 11 2017	Jun 16 2016	Jul 11 2017	RNA	1	no NASH liver baseline	Homo sapiens	sample name: patient 117	liver status: no NASH	type of intervention: BS	time: baseline	age: 49	gender: female	scan date: 11/20/2013	tissue: liver biopsy	total RNA	Trizol extraction of total RNA was performed according to the manufacturer's instructions. Clean-up RNA with DNAse treatment were performed with Rneasy microkit Qiagen according to the manufacturer's instructions	Biotin	Biotinylated ssDNA were prepared according to the standard Affymetrix protocol from 100ng total RNA (GeneChip® WT PLUS Reagent Kit, Affymetrix).	9606	Following fragmentation, 5.5µg of ssDNA were hybridized for 16 hr at 45C on GeneChip®Human Gene 2.0 ST Array. GeneChips were washed and stained in the Affymetrix Fluidics Station 400.	GeneChips were scanned using GeneChip Scanner GCS3000.	The data were analyzed with Partek Genomics Suite 6.6 using Affymetrix default analysis settings and global scaling as normalization method.	GPL16686	Lefebvre,,Philippe	JK	Inserm	Bld Pr Jules Leclerc	Lille	59000	France	ftp://ftp.ncbi.nlm.nih.gov/geo/samples/GSM2203nnn/GSM2203365/suppl/GSM2203365_117_HuGene-2_0-st_.CEL.gz	53617	49	female	no NASH	patient 117	11/20/2013	baseline	liver biopsy	BS	NAFL	fpre
GSM2203372	liver biopsy 126	GSM2203372	Public on Jul 11 2017	Jun 16 2016	Jul 11 2017	RNA	1	NASH liver baseline	Homo sapiens	sample name: patient 126	liver status: NASH	type of intervention: BS	time: baseline	age: 38	gender: male	scan date: 11/20/2013	tissue: liver biopsy	total RNA	Trizol extraction of total RNA was performed according to the manufacturer's instructions. Clean-up RNA with DNAse treatment were performed with Rneasy microkit Qiagen according to the manufacturer's instructions	Biotin	Biotinylated ssDNA were prepared according to the standard Affymetrix protocol from 100ng total RNA (GeneChip® WT PLUS Reagent Kit, Affymetrix).	9606	Following fragmentation, 5.5µg of ssDNA were hybridized for 16 hr at 45C on GeneChip®Human Gene 2.0 ST Array. GeneChips were washed and stained in the Affymetrix Fluidics Station 400.	GeneChips were scanned using GeneChip Scanner GCS3000.	The data were analyzed with Partek Genomics Suite 6.6 using Affymetrix default analysis settings and global scaling as normalization method.	GPL16686	Lefebvre,,Philippe	JK	Inserm	Bld Pr Jules Leclerc	Lille	59000	France	ftp://ftp.ncbi.nlm.nih.gov/geo/samples/GSM2203nnn/GSM2203372/suppl/GSM2203372_126_HuGene-2_0-st_.CEL.gz	53617	38	male	NASH	patient 126	11/20/2013	baseline	liver biopsy	BS	NASH	male
GSM2203374	liver biopsy 128	GSM2203374	Public on Jul 11 2017	Jun 16 2016	Jul 11 2017	RNA	1	NASH liver baseline	Homo sapiens	sample name: patient 128	liver status: NASH	type of intervention: Diet	time: baseline	age: 39	gender: female	scan date: 11/20/2013	tissue: liver biopsy	total RNA	Trizol extraction of total RNA was performed according to the manufacturer's instructions. Clean-up RNA with DNAse treatment were performed with Rneasy microkit Qiagen according to the manufacturer's instructions	Biotin	Biotinylated ssDNA were prepared according to the standard Affymetrix protocol from 100ng total RNA (GeneChip® WT PLUS Reagent Kit, Affymetrix).	9606	Following fragmentation, 5.5µg of ssDNA were hybridized for 16 hr at 45C on GeneChip®Human Gene 2.0 ST Array. GeneChips were washed and stained in the Affymetrix Fluidics Station 400.	GeneChips were scanned using GeneChip Scanner GCS3000.	The data were analyzed with Partek Genomics Suite 6.6 using Affymetrix default analysis settings and global scaling as normalization method.	GPL16686	Lefebvre,,Philippe	JK	Inserm	Bld Pr Jules Leclerc	Lille	59000	France	ftp://ftp.ncbi.nlm.nih.gov/geo/samples/GSM2203nnn/GSM2203374/suppl/GSM2203374_128_HuGene-2_0-st_.CEL.gz	53617	39	female	NASH	patient 128	11/20/2013	baseline	liver biopsy	Diet	NASH	fpre
GSM2203378	liver biopsy 133	GSM2203378	Public on Jul 11 2017	Jun 16 2016	Jul 11 2017	RNA	1	NASH liver baseline	Homo sapiens	sample name: patient 133	liver status: NASH	type of intervention: Diet	time: baseline	age: 23	gender: male	scan date: 11/21/2013	tissue: liver biopsy	total RNA	Trizol extraction of total RNA was performed according to the manufacturer's instructions. Clean-up RNA with DNAse treatment were performed with Rneasy microkit Qiagen according to the manufacturer's instructions	Biotin	Biotinylated ssDNA were prepared according to the standard Affymetrix protocol from 100ng total RNA (GeneChip® WT PLUS Reagent Kit, Affymetrix).	9606	Following fragmentation, 5.5µg of ssDNA were hybridized for 16 hr at 45C on GeneChip®Human Gene 2.0 ST Array. GeneChips were washed and stained in the Affymetrix Fluidics Station 400.	GeneChips were scanned using GeneChip Scanner GCS3000.	The data were analyzed with Partek Genomics Suite 6.6 using Affymetrix default analysis settings and global scaling as normalization method.	GPL16686	Lefebvre,,Philippe	JK	Inserm	Bld Pr Jules Leclerc	Lille	59000	France	ftp://ftp.ncbi.nlm.nih.gov/geo/samples/GSM2203nnn/GSM2203378/suppl/GSM2203378_133_HuGene-2_0-st_.CEL.gz	53617	23	male	NASH	patient 133	11/21/2013	baseline	liver biopsy	Diet	NASH	male
GSM2203379	liver biopsy 134	GSM2203379	Public on Jul 11 2017	Jun 16 2016	Jul 11 2017	RNA	1	NASH liver baseline	Homo sapiens	sample name: patient 134	liver status: NASH	type of intervention: BS	time: baseline	age: 57	gender: male	scan date: 11/21/2013	tissue: liver biopsy	total RNA	Trizol extraction of total RNA was performed according to the manufacturer's instructions. Clean-up RNA with DNAse treatment were performed with Rneasy microkit Qiagen according to the manufacturer's instructions	Biotin	Biotinylated ssDNA were prepared according to the standard Affymetrix protocol from 100ng total RNA (GeneChip® WT PLUS Reagent Kit, Affymetrix).	9606	Following fragmentation, 5.5µg of ssDNA were hybridized for 16 hr at 45C on GeneChip®Human Gene 2.0 ST Array. GeneChips were washed and stained in the Affymetrix Fluidics Station 400.	GeneChips were scanned using GeneChip Scanner GCS3000.	The data were analyzed with Partek Genomics Suite 6.6 using Affymetrix default analysis settings and global scaling as normalization method.	GPL16686	Lefebvre,,Philippe	JK	Inserm	Bld Pr Jules Leclerc	Lille	59000	France	ftp://ftp.ncbi.nlm.nih.gov/geo/samples/GSM2203nnn/GSM2203379/suppl/GSM2203379_134_HuGene-2_0-st_.CEL.gz	53617	57	male	NASH	patient 134	11/21/2013	baseline	liver biopsy	BS	NASH	male
GSM2203380	liver biopsy 135	GSM2203380	Public on Jul 11 2017	Jun 16 2016	Jul 11 2017	RNA	1	NASH liver baseline	Homo sapiens	sample name: patient 135	liver status: NASH	type of intervention: BS	time: baseline	age: 43	gender: male	scan date: 11/21/2013	tissue: liver biopsy	total RNA	Trizol extraction of total RNA was performed according to the manufacturer's instructions. Clean-up RNA with DNAse treatment were performed with Rneasy microkit Qiagen according to the manufacturer's instructions	Biotin	Biotinylated ssDNA were prepared according to the standard Affymetrix protocol from 100ng total RNA (GeneChip® WT PLUS Reagent Kit, Affymetrix).	9606	Following fragmentation, 5.5µg of ssDNA were hybridized for 16 hr at 45C on GeneChip®Human Gene 2.0 ST Array. GeneChips were washed and stained in the Affymetrix Fluidics Station 400.	GeneChips were scanned using GeneChip Scanner GCS3000.	The data were analyzed with Partek Genomics Suite 6.6 using Affymetrix default analysis settings and global scaling as normalization method.	GPL16686	Lefebvre,,Philippe	JK	Inserm	Bld Pr Jules Leclerc	Lille	59000	France	ftp://ftp.ncbi.nlm.nih.gov/geo/samples/GSM2203nnn/GSM2203380/suppl/GSM2203380_135_HuGene-2_0-st_.CEL.gz	53617	43	male	NASH	patient 135	11/21/2013	baseline	liver biopsy	BS	NASH	male
GSM2203381	liver biopsy 136	GSM2203381	Public on Jul 11 2017	Jun 16 2016	Jul 11 2017	RNA	1	NASH liver baseline	Homo sapiens	sample name: patient 136	liver status: NASH	type of intervention: BS	time: baseline	age: 49	gender: female	scan date: 11/21/2013	tissue: liver biopsy	total RNA	Trizol extraction of total RNA was performed according to the manufacturer's instructions. Clean-up RNA with DNAse treatment were performed with Rneasy microkit Qiagen according to the manufacturer's instructions	Biotin	Biotinylated ssDNA were prepared according to the standard Affymetrix protocol from 100ng total RNA (GeneChip® WT PLUS Reagent Kit, Affymetrix).	9606	Following fragmentation, 5.5µg of ssDNA were hybridized for 16 hr at 45C on GeneChip®Human Gene 2.0 ST Array. GeneChips were washed and stained in the Affymetrix Fluidics Station 400.	GeneChips were scanned using GeneChip Scanner GCS3000.	The data were analyzed with Partek Genomics Suite 6.6 using Affymetrix default analysis settings and global scaling as normalization method.	GPL16686	Lefebvre,,Philippe	JK	Inserm	Bld Pr Jules Leclerc	Lille	59000	France	ftp://ftp.ncbi.nlm.nih.gov/geo/samples/GSM2203nnn/GSM2203381/suppl/GSM2203381_136_HuGene-2_0-st_.CEL.gz	53617	49	female	NASH	patient 136	11/21/2013	baseline	liver biopsy	BS	NASH	fpre
GSM2203383	liver biopsy 138	GSM2203383	Public on Jul 11 2017	Jun 16 2016	Jul 11 2017	RNA	1	NASH liver baseline	Homo sapiens	sample name: patient 138	liver status: NASH	type of intervention: BS	time: baseline	age: 26	gender: male	scan date: 01/13/2015	tissue: liver biopsy	total RNA	Trizol extraction of total RNA was performed according to the manufacturer's instructions. Clean-up RNA with DNAse treatment were performed with Rneasy microkit Qiagen according to the manufacturer's instructions	Biotin	Biotinylated ssDNA were prepared according to the standard Affymetrix protocol from 100ng total RNA (GeneChip® WT PLUS Reagent Kit, Affymetrix).	9606	Following fragmentation, 5.5µg of ssDNA were hybridized for 16 hr at 45C on GeneChip®Human Gene 2.0 ST Array. GeneChips were washed and stained in the Affymetrix Fluidics Station 400.	GeneChips were scanned using GeneChip Scanner GCS3000.	The data were analyzed with Partek Genomics Suite 6.6 using Affymetrix default analysis settings and global scaling as normalization method.	GPL16686	Lefebvre,,Philippe	JK	Inserm	Bld Pr Jules Leclerc	Lille	59000	France	ftp://ftp.ncbi.nlm.nih.gov/geo/samples/GSM2203nnn/GSM2203383/suppl/GSM2203383_138_HuGene-2_0-st_.CEL.gz	53617	26	male	NASH	patient 138	01/13/2015	baseline	liver biopsy	BS	NASH	male
GSM2203384	liver biopsy 139	GSM2203384	Public on Jul 11 2017	Jun 16 2016	Jul 11 2017	RNA	1	no NASH liver baseline	Homo sapiens	sample name: patient 139	liver status: no NASH	type of intervention: BS	time: baseline	age: 21	gender: female	scan date: 01/13/2015	tissue: liver biopsy	total RNA	Trizol extraction of total RNA was performed according to the manufacturer's instructions. Clean-up RNA with DNAse treatment were performed with Rneasy microkit Qiagen according to the manufacturer's instructions	Biotin	Biotinylated ssDNA were prepared according to the standard Affymetrix protocol from 100ng total RNA (GeneChip® WT PLUS Reagent Kit, Affymetrix).	9606	Following fragmentation, 5.5µg of ssDNA were hybridized for 16 hr at 45C on GeneChip®Human Gene 2.0 ST Array. GeneChips were washed and stained in the Affymetrix Fluidics Station 400.	GeneChips were scanned using GeneChip Scanner GCS3000.	The data were analyzed with Partek Genomics Suite 6.6 using Affymetrix default analysis settings and global scaling as normalization method.	GPL16686	Lefebvre,,Philippe	JK	Inserm	Bld Pr Jules Leclerc	Lille	59000	France	ftp://ftp.ncbi.nlm.nih.gov/geo/samples/GSM2203nnn/GSM2203384/suppl/GSM2203384_139_HuGene-2_0-st_.CEL.gz	53617	21	female	no NASH	patient 139	01/13/2015	baseline	liver biopsy	BS	NAFL	fpre
GSM2203385	liver biopsy 140	GSM2203385	Public on Jul 11 2017	Jun 16 2016	Jul 11 2017	RNA	1	NASH liver baseline	Homo sapiens	sample name: patient 140	liver status: NASH	type of intervention: BS	time: baseline	age: 41	gender: male	scan date: 01/13/2015	tissue: liver biopsy	total RNA	Trizol extraction of total RNA was performed according to the manufacturer's instructions. Clean-up RNA with DNAse treatment were performed with Rneasy microkit Qiagen according to the manufacturer's instructions	Biotin	Biotinylated ssDNA were prepared according to the standard Affymetrix protocol from 100ng total RNA (GeneChip® WT PLUS Reagent Kit, Affymetrix).	9606	Following fragmentation, 5.5µg of ssDNA were hybridized for 16 hr at 45C on GeneChip®Human Gene 2.0 ST Array. GeneChips were washed and stained in the Affymetrix Fluidics Station 400.	GeneChips were scanned using GeneChip Scanner GCS3000.	The data were analyzed with Partek Genomics Suite 6.6 using Affymetrix default analysis settings and global scaling as normalization method.	GPL16686	Lefebvre,,Philippe	JK	Inserm	Bld Pr Jules Leclerc	Lille	59000	France	ftp://ftp.ncbi.nlm.nih.gov/geo/samples/GSM2203nnn/GSM2203385/suppl/GSM2203385_140_HuGene-2_0-st_.CEL.gz	53617	41	male	NASH	patient 140	01/13/2015	baseline	liver biopsy	BS	NASH	male
GSM2203386	liver biopsy 141	GSM2203386	Public on Jul 11 2017	Jun 16 2016	Jul 11 2017	RNA	1	NASH liver baseline	Homo sapiens	sample name: patient 141	liver status: NASH	type of intervention: BS	time: baseline	age: 21	gender: female	scan date: 01/13/2015	tissue: liver biopsy	total RNA	Trizol extraction of total RNA was performed according to the manufacturer's instructions. Clean-up RNA with DNAse treatment were performed with Rneasy microkit Qiagen according to the manufacturer's instructions	Biotin	Biotinylated ssDNA were prepared according to the standard Affymetrix protocol from 100ng total RNA (GeneChip® WT PLUS Reagent Kit, Affymetrix).	9606	Following fragmentation, 5.5µg of ssDNA were hybridized for 16 hr at 45C on GeneChip®Human Gene 2.0 ST Array. GeneChips were washed and stained in the Affymetrix Fluidics Station 400.	GeneChips were scanned using GeneChip Scanner GCS3000.	The data were analyzed with Partek Genomics Suite 6.6 using Affymetrix default analysis settings and global scaling as normalization method.	GPL16686	Lefebvre,,Philippe	JK	Inserm	Bld Pr Jules Leclerc	Lille	59000	France	ftp://ftp.ncbi.nlm.nih.gov/geo/samples/GSM2203nnn/GSM2203386/suppl/GSM2203386_141_HuGene-2_0-st_.CEL.gz	53617	21	female	NASH	patient 141	01/13/2015	baseline	liver biopsy	BS	NASH	fpre
GSM2203388	liver biopsy 143	GSM2203388	Public on Jul 11 2017	Jun 16 2016	Jul 11 2017	RNA	1	NASH liver baseline	Homo sapiens	sample name: patient 143	liver status: NASH	type of intervention: BS	time: baseline	age: 44	gender: female	scan date: 01/13/2015	tissue: liver biopsy	total RNA	Trizol extraction of total RNA was performed according to the manufacturer's instructions. Clean-up RNA with DNAse treatment were performed with Rneasy microkit Qiagen according to the manufacturer's instructions	Biotin	Biotinylated ssDNA were prepared according to the standard Affymetrix protocol from 100ng total RNA (GeneChip® WT PLUS Reagent Kit, Affymetrix).	9606	Following fragmentation, 5.5µg of ssDNA were hybridized for 16 hr at 45C on GeneChip®Human Gene 2.0 ST Array. GeneChips were washed and stained in the Affymetrix Fluidics Station 400.	GeneChips were scanned using GeneChip Scanner GCS3000.	The data were analyzed with Partek Genomics Suite 6.6 using Affymetrix default analysis settings and global scaling as normalization method.	GPL16686	Lefebvre,,Philippe	JK	Inserm	Bld Pr Jules Leclerc	Lille	59000	France	ftp://ftp.ncbi.nlm.nih.gov/geo/samples/GSM2203nnn/GSM2203388/suppl/GSM2203388_143_HuGene-2_0-st_.CEL.gz	53617	44	female	NASH	patient 143	01/13/2015	baseline	liver biopsy	BS	NASH	fpre
GSM2203390	liver biopsy 145	GSM2203390	Public on Jul 11 2017	Jun 16 2016	Jul 11 2017	RNA	1	NASH liver baseline	Homo sapiens	sample name: patient 145	liver status: NASH	type of intervention: BS	time: baseline	age: 37	gender: male	scan date: 01/13/2015	tissue: liver biopsy	total RNA	Trizol extraction of total RNA was performed according to the manufacturer's instructions. Clean-up RNA with DNAse treatment were performed with Rneasy microkit Qiagen according to the manufacturer's instructions	Biotin	Biotinylated ssDNA were prepared according to the standard Affymetrix protocol from 100ng total RNA (GeneChip® WT PLUS Reagent Kit, Affymetrix).	9606	Following fragmentation, 5.5µg of ssDNA were hybridized for 16 hr at 45C on GeneChip®Human Gene 2.0 ST Array. GeneChips were washed and stained in the Affymetrix Fluidics Station 400.	GeneChips were scanned using GeneChip Scanner GCS3000.	The data were analyzed with Partek Genomics Suite 6.6 using Affymetrix default analysis settings and global scaling as normalization method.	GPL16686	Lefebvre,,Philippe	JK	Inserm	Bld Pr Jules Leclerc	Lille	59000	France	ftp://ftp.ncbi.nlm.nih.gov/geo/samples/GSM2203nnn/GSM2203390/suppl/GSM2203390_145_HuGene-2_0-st_.CEL.gz	53617	37	male	NASH	patient 145	01/13/2015	baseline	liver biopsy	BS	NASH	male
GSM2203391	liver biopsy 146	GSM2203391	Public on Jul 11 2017	Jun 16 2016	Jul 11 2017	RNA	1	NASH liver baseline	Homo sapiens	sample name: patient 146	liver status: NASH	type of intervention: BS	time: baseline	age: 20	gender: female	scan date: 01/13/2015	tissue: liver biopsy	total RNA	Trizol extraction of total RNA was performed according to the manufacturer's instructions. Clean-up RNA with DNAse treatment were performed with Rneasy microkit Qiagen according to the manufacturer's instructions	Biotin	Biotinylated ssDNA were prepared according to the standard Affymetrix protocol from 100ng total RNA (GeneChip® WT PLUS Reagent Kit, Affymetrix).	9606	Following fragmentation, 5.5µg of ssDNA were hybridized for 16 hr at 45C on GeneChip®Human Gene 2.0 ST Array. GeneChips were washed and stained in the Affymetrix Fluidics Station 400.	GeneChips were scanned using GeneChip Scanner GCS3000.	The data were analyzed with Partek Genomics Suite 6.6 using Affymetrix default analysis settings and global scaling as normalization method.	GPL16686	Lefebvre,,Philippe	JK	Inserm	Bld Pr Jules Leclerc	Lille	59000	France	ftp://ftp.ncbi.nlm.nih.gov/geo/samples/GSM2203nnn/GSM2203391/suppl/GSM2203391_146_HuGene-2_0-st_.CEL.gz	53617	20	female	NASH	patient 146	01/13/2015	baseline	liver biopsy	BS	NASH	fpre
GSM2203392	liver biopsy 147	GSM2203392	Public on Jul 11 2017	Jun 16 2016	Jul 11 2017	RNA	1	NASH liver baseline	Homo sapiens	sample name: patient 147	liver status: NASH	type of intervention: Diet	time: baseline	age: 45	gender: female	scan date: 01/13/2015	tissue: liver biopsy	total RNA	Trizol extraction of total RNA was performed according to the manufacturer's instructions. Clean-up RNA with DNAse treatment were performed with Rneasy microkit Qiagen according to the manufacturer's instructions	Biotin	Biotinylated ssDNA were prepared according to the standard Affymetrix protocol from 100ng total RNA (GeneChip® WT PLUS Reagent Kit, Affymetrix).	9606	Following fragmentation, 5.5µg of ssDNA were hybridized for 16 hr at 45C on GeneChip®Human Gene 2.0 ST Array. GeneChips were washed and stained in the Affymetrix Fluidics Station 400.	GeneChips were scanned using GeneChip Scanner GCS3000.	The data were analyzed with Partek Genomics Suite 6.6 using Affymetrix default analysis settings and global scaling as normalization method.	GPL16686	Lefebvre,,Philippe	JK	Inserm	Bld Pr Jules Leclerc	Lille	59000	France	ftp://ftp.ncbi.nlm.nih.gov/geo/samples/GSM2203nnn/GSM2203392/suppl/GSM2203392_147_HuGene-2_0-st_.CEL.gz	53617	45	female	NASH	patient 147	01/13/2015	baseline	liver biopsy	Diet	NASH	fpre
GSM2203396	liver biopsy 151	GSM2203396	Public on Jul 11 2017	Jun 16 2016	Jul 11 2017	RNA	1	no NASH liver baseline	Homo sapiens	sample name: patient 151	liver status: no NASH	type of intervention: BS	time: baseline	age: 19	gender: female	scan date: 01/13/2015	tissue: liver biopsy	total RNA	Trizol extraction of total RNA was performed according to the manufacturer's instructions. Clean-up RNA with DNAse treatment were performed with Rneasy microkit Qiagen according to the manufacturer's instructions	Biotin	Biotinylated ssDNA were prepared according to the standard Affymetrix protocol from 100ng total RNA (GeneChip® WT PLUS Reagent Kit, Affymetrix).	9606	Following fragmentation, 5.5µg of ssDNA were hybridized for 16 hr at 45C on GeneChip®Human Gene 2.0 ST Array. GeneChips were washed and stained in the Affymetrix Fluidics Station 400.	GeneChips were scanned using GeneChip Scanner GCS3000.	The data were analyzed with Partek Genomics Suite 6.6 using Affymetrix default analysis settings and global scaling as normalization method.	GPL16686	Lefebvre,,Philippe	JK	Inserm	Bld Pr Jules Leclerc	Lille	59000	France	ftp://ftp.ncbi.nlm.nih.gov/geo/samples/GSM2203nnn/GSM2203396/suppl/GSM2203396_151_HuGene-2_0-st_.CEL.gz	53617	19	female	no NASH	patient 151	01/13/2015	baseline	liver biopsy	BS	NAFL	fpre
GSM2203397	liver biopsy 152	GSM2203397	Public on Jul 11 2017	Jun 16 2016	Jul 11 2017	RNA	1	no NASH liver baseline	Homo sapiens	sample name: patient 152	liver status: no NASH	type of intervention: BS	time: baseline	age: 42	gender: female	scan date: 01/13/2015	tissue: liver biopsy	total RNA	Trizol extraction of total RNA was performed according to the manufacturer's instructions. Clean-up RNA with DNAse treatment were performed with Rneasy microkit Qiagen according to the manufacturer's instructions	Biotin	Biotinylated ssDNA were prepared according to the standard Affymetrix protocol from 100ng total RNA (GeneChip® WT PLUS Reagent Kit, Affymetrix).	9606	Following fragmentation, 5.5µg of ssDNA were hybridized for 16 hr at 45C on GeneChip®Human Gene 2.0 ST Array. GeneChips were washed and stained in the Affymetrix Fluidics Station 400.	GeneChips were scanned using GeneChip Scanner GCS3000.	The data were analyzed with Partek Genomics Suite 6.6 using Affymetrix default analysis settings and global scaling as normalization method.	GPL16686	Lefebvre,,Philippe	JK	Inserm	Bld Pr Jules Leclerc	Lille	59000	France	ftp://ftp.ncbi.nlm.nih.gov/geo/samples/GSM2203nnn/GSM2203397/suppl/GSM2203397_152_HuGene-2_0-st_.CEL.gz	53617	42	female	no NASH	patient 152	01/13/2015	baseline	liver biopsy	BS	NAFL	fpre
GSM2203398	liver biopsy 153	GSM2203398	Public on Jul 11 2017	Jun 16 2016	Jul 11 2017	RNA	1	NASH liver baseline	Homo sapiens	sample name: patient 153	liver status: NASH	type of intervention: BS	time: baseline	age: 55	gender: male	scan date: 01/13/2015	tissue: liver biopsy	total RNA	Trizol extraction of total RNA was performed according to the manufacturer's instructions. Clean-up RNA with DNAse treatment were performed with Rneasy microkit Qiagen according to the manufacturer's instructions	Biotin	Biotinylated ssDNA were prepared according to the standard Affymetrix protocol from 100ng total RNA (GeneChip® WT PLUS Reagent Kit, Affymetrix).	9606	Following fragmentation, 5.5µg of ssDNA were hybridized for 16 hr at 45C on GeneChip®Human Gene 2.0 ST Array. GeneChips were washed and stained in the Affymetrix Fluidics Station 400.	GeneChips were scanned using GeneChip Scanner GCS3000.	The data were analyzed with Partek Genomics Suite 6.6 using Affymetrix default analysis settings and global scaling as normalization method.	GPL16686	Lefebvre,,Philippe	JK	Inserm	Bld Pr Jules Leclerc	Lille	59000	France	ftp://ftp.ncbi.nlm.nih.gov/geo/samples/GSM2203nnn/GSM2203398/suppl/GSM2203398_153_HuGene-2_0-st_.CEL.gz	53617	55	male	NASH	patient 153	01/13/2015	baseline	liver biopsy	BS	NASH	male
GSM2203399	liver biopsy 155	GSM2203399	Public on Jul 11 2017	Jun 16 2016	Jul 11 2017	RNA	1	NASH liver baseline	Homo sapiens	sample name: patient 155	liver status: NASH	type of intervention: BS	time: baseline	age: 40	gender: female	scan date: 01/13/2015	tissue: liver biopsy	total RNA	Trizol extraction of total RNA was performed according to the manufacturer's instructions. Clean-up RNA with DNAse treatment were performed with Rneasy microkit Qiagen according to the manufacturer's instructions	Biotin	Biotinylated ssDNA were prepared according to the standard Affymetrix protocol from 100ng total RNA (GeneChip® WT PLUS Reagent Kit, Affymetrix).	9606	Following fragmentation, 5.5µg of ssDNA were hybridized for 16 hr at 45C on GeneChip®Human Gene 2.0 ST Array. GeneChips were washed and stained in the Affymetrix Fluidics Station 400.	GeneChips were scanned using GeneChip Scanner GCS3000.	The data were analyzed with Partek Genomics Suite 6.6 using Affymetrix default analysis settings and global scaling as normalization method.	GPL16686	Lefebvre,,Philippe	JK	Inserm	Bld Pr Jules Leclerc	Lille	59000	France	ftp://ftp.ncbi.nlm.nih.gov/geo/samples/GSM2203nnn/GSM2203399/suppl/GSM2203399_155_HuGene-2_0-st_.CEL.gz	53617	40	female	NASH	patient 155	01/13/2015	baseline	liver biopsy	BS	NASH	fpre
GSM2203400	liver biopsy 156	GSM2203400	Public on Jul 11 2017	Jun 16 2016	Jul 11 2017	RNA	1	no NASH liver baseline	Homo sapiens	sample name: patient 156	liver status: no NASH	type of intervention: BS	time: baseline	age: 26	gender: female	scan date: 01/13/2015	tissue: liver biopsy	total RNA	Trizol extraction of total RNA was performed according to the manufacturer's instructions. Clean-up RNA with DNAse treatment were performed with Rneasy microkit Qiagen according to the manufacturer's instructions	Biotin	Biotinylated ssDNA were prepared according to the standard Affymetrix protocol from 100ng total RNA (GeneChip® WT PLUS Reagent Kit, Affymetrix).	9606	Following fragmentation, 5.5µg of ssDNA were hybridized for 16 hr at 45C on GeneChip®Human Gene 2.0 ST Array. GeneChips were washed and stained in the Affymetrix Fluidics Station 400.	GeneChips were scanned using GeneChip Scanner GCS3000.	The data were analyzed with Partek Genomics Suite 6.6 using Affymetrix default analysis settings and global scaling as normalization method.	GPL16686	Lefebvre,,Philippe	JK	Inserm	Bld Pr Jules Leclerc	Lille	59000	France	ftp://ftp.ncbi.nlm.nih.gov/geo/samples/GSM2203nnn/GSM2203400/suppl/GSM2203400_156_HuGene-2_0-st_.CEL.gz	53617	26	female	no NASH	patient 156	01/13/2015	baseline	liver biopsy	BS	NAFL	fpre
GSM2203401	liver biopsy 157	GSM2203401	Public on Jul 11 2017	Jun 16 2016	Jul 11 2017	RNA	1	NASH liver baseline	Homo sapiens	sample name: patient 157	liver status: NASH	type of intervention: BS	time: baseline	age: 29	gender: male	scan date: 01/13/2015	tissue: liver biopsy	total RNA	Trizol extraction of total RNA was performed according to the manufacturer's instructions. Clean-up RNA with DNAse treatment were performed with Rneasy microkit Qiagen according to the manufacturer's instructions	Biotin	Biotinylated ssDNA were prepared according to the standard Affymetrix protocol from 100ng total RNA (GeneChip® WT PLUS Reagent Kit, Affymetrix).	9606	Following fragmentation, 5.5µg of ssDNA were hybridized for 16 hr at 45C on GeneChip®Human Gene 2.0 ST Array. GeneChips were washed and stained in the Affymetrix Fluidics Station 400.	GeneChips were scanned using GeneChip Scanner GCS3000.	The data were analyzed with Partek Genomics Suite 6.6 using Affymetrix default analysis settings and global scaling as normalization method.	GPL16686	Lefebvre,,Philippe	JK	Inserm	Bld Pr Jules Leclerc	Lille	59000	France	ftp://ftp.ncbi.nlm.nih.gov/geo/samples/GSM2203nnn/GSM2203401/suppl/GSM2203401_157_HuGene-2_0-st_.CEL.gz	53617	29	male	NASH	patient 157	01/13/2015	baseline	liver biopsy	BS	NASH	male
GSM2203402	liver biopsy 158	GSM2203402	Public on Jul 11 2017	Jun 16 2016	Jul 11 2017	RNA	1	NASH liver baseline	Homo sapiens	sample name: patient 158	liver status: NASH	type of intervention: BS	time: baseline	age: 33	gender: female	scan date: 01/16/2015	tissue: liver biopsy	total RNA	Trizol extraction of total RNA was performed according to the manufacturer's instructions. Clean-up RNA with DNAse treatment were performed with Rneasy microkit Qiagen according to the manufacturer's instructions	Biotin	Biotinylated ssDNA were prepared according to the standard Affymetrix protocol from 100ng total RNA (GeneChip® WT PLUS Reagent Kit, Affymetrix).	9606	Following fragmentation, 5.5µg of ssDNA were hybridized for 16 hr at 45C on GeneChip®Human Gene 2.0 ST Array. GeneChips were washed and stained in the Affymetrix Fluidics Station 400.	GeneChips were scanned using GeneChip Scanner GCS3000.	The data were analyzed with Partek Genomics Suite 6.6 using Affymetrix default analysis settings and global scaling as normalization method.	GPL16686	Lefebvre,,Philippe	JK	Inserm	Bld Pr Jules Leclerc	Lille	59000	France	ftp://ftp.ncbi.nlm.nih.gov/geo/samples/GSM2203nnn/GSM2203402/suppl/GSM2203402_158_HuGene-2_0-st_.CEL.gz	53617	33	female	NASH	patient 158	01/16/2015	baseline	liver biopsy	BS	NASH	fpre
GSM2203403	liver biopsy 159	GSM2203403	Public on Jul 11 2017	Jun 16 2016	Jul 11 2017	RNA	1	NASH liver baseline	Homo sapiens	sample name: patient 159	liver status: NASH	type of intervention: BS	time: baseline	age: 18	gender: male	scan date: 01/16/2015	tissue: liver biopsy	total RNA	Trizol extraction of total RNA was performed according to the manufacturer's instructions. Clean-up RNA with DNAse treatment were performed with Rneasy microkit Qiagen according to the manufacturer's instructions	Biotin	Biotinylated ssDNA were prepared according to the standard Affymetrix protocol from 100ng total RNA (GeneChip® WT PLUS Reagent Kit, Affymetrix).	9606	Following fragmentation, 5.5µg of ssDNA were hybridized for 16 hr at 45C on GeneChip®Human Gene 2.0 ST Array. GeneChips were washed and stained in the Affymetrix Fluidics Station 400.	GeneChips were scanned using GeneChip Scanner GCS3000.	The data were analyzed with Partek Genomics Suite 6.6 using Affymetrix default analysis settings and global scaling as normalization method.	GPL16686	Lefebvre,,Philippe	JK	Inserm	Bld Pr Jules Leclerc	Lille	59000	France	ftp://ftp.ncbi.nlm.nih.gov/geo/samples/GSM2203nnn/GSM2203403/suppl/GSM2203403_159_HuGene-2_0-st_.CEL.gz	53617	18	male	NASH	patient 159	01/16/2015	baseline	liver biopsy	BS	NASH	male
GSM2203404	liver biopsy 160	GSM2203404	Public on Jul 11 2017	Jun 16 2016	Jul 11 2017	RNA	1	NASH liver baseline	Homo sapiens	sample name: patient 160	liver status: NASH	type of intervention: BS	time: baseline	age: 59	gender: male	scan date: 01/16/2015	tissue: liver biopsy	total RNA	Trizol extraction of total RNA was performed according to the manufacturer's instructions. Clean-up RNA with DNAse treatment were performed with Rneasy microkit Qiagen according to the manufacturer's instructions	Biotin	Biotinylated ssDNA were prepared according to the standard Affymetrix protocol from 100ng total RNA (GeneChip® WT PLUS Reagent Kit, Affymetrix).	9606	Following fragmentation, 5.5µg of ssDNA were hybridized for 16 hr at 45C on GeneChip®Human Gene 2.0 ST Array. GeneChips were washed and stained in the Affymetrix Fluidics Station 400.	GeneChips were scanned using GeneChip Scanner GCS3000.	The data were analyzed with Partek Genomics Suite 6.6 using Affymetrix default analysis settings and global scaling as normalization method.	GPL16686	Lefebvre,,Philippe	JK	Inserm	Bld Pr Jules Leclerc	Lille	59000	France	ftp://ftp.ncbi.nlm.nih.gov/geo/samples/GSM2203nnn/GSM2203404/suppl/GSM2203404_160_HuGene-2_0-st_.CEL.gz	53617	59	male	NASH	patient 160	01/16/2015	baseline	liver biopsy	BS	NASH	male
GSM2203405	liver biopsy 161	GSM2203405	Public on Jul 11 2017	Jun 16 2016	Jul 11 2017	RNA	1	no NASH liver baseline	Homo sapiens	sample name: patient 161	liver status: no NASH	type of intervention: BS	time: baseline	age: 43	gender: female	scan date: 01/16/2015	tissue: liver biopsy	total RNA	Trizol extraction of total RNA was performed according to the manufacturer's instructions. Clean-up RNA with DNAse treatment were performed with Rneasy microkit Qiagen according to the manufacturer's instructions	Biotin	Biotinylated ssDNA were prepared according to the standard Affymetrix protocol from 100ng total RNA (GeneChip® WT PLUS Reagent Kit, Affymetrix).	9606	Following fragmentation, 5.5µg of ssDNA were hybridized for 16 hr at 45C on GeneChip®Human Gene 2.0 ST Array. GeneChips were washed and stained in the Affymetrix Fluidics Station 400.	GeneChips were scanned using GeneChip Scanner GCS3000.	The data were analyzed with Partek Genomics Suite 6.6 using Affymetrix default analysis settings and global scaling as normalization method.	GPL16686	Lefebvre,,Philippe	JK	Inserm	Bld Pr Jules Leclerc	Lille	59000	France	ftp://ftp.ncbi.nlm.nih.gov/geo/samples/GSM2203nnn/GSM2203405/suppl/GSM2203405_161_HuGene-2_0-st_.CEL.gz	53617	43	female	no NASH	patient 161	01/16/2015	baseline	liver biopsy	BS	NAFL	fpre
GSM2203406	liver biopsy 162	GSM2203406	Public on Jul 11 2017	Jun 16 2016	Jul 11 2017	RNA	1	NASH liver baseline	Homo sapiens	sample name: patient 162	liver status: NASH	type of intervention: BS	time: baseline	age: 37	gender: female	scan date: 01/16/2015	tissue: liver biopsy	total RNA	Trizol extraction of total RNA was performed according to the manufacturer's instructions. Clean-up RNA with DNAse treatment were performed with Rneasy microkit Qiagen according to the manufacturer's instructions	Biotin	Biotinylated ssDNA were prepared according to the standard Affymetrix protocol from 100ng total RNA (GeneChip® WT PLUS Reagent Kit, Affymetrix).	9606	Following fragmentation, 5.5µg of ssDNA were hybridized for 16 hr at 45C on GeneChip®Human Gene 2.0 ST Array. GeneChips were washed and stained in the Affymetrix Fluidics Station 400.	GeneChips were scanned using GeneChip Scanner GCS3000.	The data were analyzed with Partek Genomics Suite 6.6 using Affymetrix default analysis settings and global scaling as normalization method.	GPL16686	Lefebvre,,Philippe	JK	Inserm	Bld Pr Jules Leclerc	Lille	59000	France	ftp://ftp.ncbi.nlm.nih.gov/geo/samples/GSM2203nnn/GSM2203406/suppl/GSM2203406_162_HuGene-2_0-st_.CEL.gz	53617	37	female	NASH	patient 162	01/16/2015	baseline	liver biopsy	BS	NASH	fpre
GSM2203407	liver biopsy 163	GSM2203407	Public on Jul 11 2017	Jun 16 2016	Jul 11 2017	RNA	1	NASH liver baseline	Homo sapiens	sample name: patient 163	liver status: NASH	type of intervention: Diet	time: baseline	age: 37	gender: male	scan date: 01/16/2015	tissue: liver biopsy	total RNA	Trizol extraction of total RNA was performed according to the manufacturer's instructions. Clean-up RNA with DNAse treatment were performed with Rneasy microkit Qiagen according to the manufacturer's instructions	Biotin	Biotinylated ssDNA were prepared according to the standard Affymetrix protocol from 100ng total RNA (GeneChip® WT PLUS Reagent Kit, Affymetrix).	9606	Following fragmentation, 5.5µg of ssDNA were hybridized for 16 hr at 45C on GeneChip®Human Gene 2.0 ST Array. GeneChips were washed and stained in the Affymetrix Fluidics Station 400.	GeneChips were scanned using GeneChip Scanner GCS3000.	The data were analyzed with Partek Genomics Suite 6.6 using Affymetrix default analysis settings and global scaling as normalization method.	GPL16686	Lefebvre,,Philippe	JK	Inserm	Bld Pr Jules Leclerc	Lille	59000	France	ftp://ftp.ncbi.nlm.nih.gov/geo/samples/GSM2203nnn/GSM2203407/suppl/GSM2203407_163_HuGene-2_0-st_.CEL.gz	53617	37	male	NASH	patient 163	01/16/2015	baseline	liver biopsy	Diet	NASH	male
GSM2203408	liver biopsy 164	GSM2203408	Public on Jul 11 2017	Jun 16 2016	Jul 11 2017	RNA	1	NASH liver baseline	Homo sapiens	sample name: patient 164	liver status: NASH	type of intervention: BS	time: baseline	age: 19	gender: female	scan date: 01/16/2015	tissue: liver biopsy	total RNA	Trizol extraction of total RNA was performed according to the manufacturer's instructions. Clean-up RNA with DNAse treatment were performed with Rneasy microkit Qiagen according to the manufacturer's instructions	Biotin	Biotinylated ssDNA were prepared according to the standard Affymetrix protocol from 100ng total RNA (GeneChip® WT PLUS Reagent Kit, Affymetrix).	9606	Following fragmentation, 5.5µg of ssDNA were hybridized for 16 hr at 45C on GeneChip®Human Gene 2.0 ST Array. GeneChips were washed and stained in the Affymetrix Fluidics Station 400.	GeneChips were scanned using GeneChip Scanner GCS3000.	The data were analyzed with Partek Genomics Suite 6.6 using Affymetrix default analysis settings and global scaling as normalization method.	GPL16686	Lefebvre,,Philippe	JK	Inserm	Bld Pr Jules Leclerc	Lille	59000	France	ftp://ftp.ncbi.nlm.nih.gov/geo/samples/GSM2203nnn/GSM2203408/suppl/GSM2203408_164_HuGene-2_0-st_.CEL.gz	53617	19	female	NASH	patient 164	01/16/2015	baseline	liver biopsy	BS	NASH	fpre
GSM2203410	liver biopsy 166	GSM2203410	Public on Jul 11 2017	Jun 16 2016	Jul 11 2017	RNA	1	no NASH liver baseline	Homo sapiens	sample name: patient 166	liver status: no NASH	type of intervention: BS	time: baseline	age: 22	gender: female	scan date: 01/16/2015	tissue: liver biopsy	total RNA	Trizol extraction of total RNA was performed according to the manufacturer's instructions. Clean-up RNA with DNAse treatment were performed with Rneasy microkit Qiagen according to the manufacturer's instructions	Biotin	Biotinylated ssDNA were prepared according to the standard Affymetrix protocol from 100ng total RNA (GeneChip® WT PLUS Reagent Kit, Affymetrix).	9606	Following fragmentation, 5.5µg of ssDNA were hybridized for 16 hr at 45C on GeneChip®Human Gene 2.0 ST Array. GeneChips were washed and stained in the Affymetrix Fluidics Station 400.	GeneChips were scanned using GeneChip Scanner GCS3000.	The data were analyzed with Partek Genomics Suite 6.6 using Affymetrix default analysis settings and global scaling as normalization method.	GPL16686	Lefebvre,,Philippe	JK	Inserm	Bld Pr Jules Leclerc	Lille	59000	France	ftp://ftp.ncbi.nlm.nih.gov/geo/samples/GSM2203nnn/GSM2203410/suppl/GSM2203410_166_HuGene-2_0-st_.CEL.gz	53617	22	female	no NASH	patient 166	01/16/2015	baseline	liver biopsy	BS	NAFL	fpre
GSM2203411	liver biopsy 167	GSM2203411	Public on Jul 11 2017	Jun 16 2016	Jul 11 2017	RNA	1	no NASH liver baseline	Homo sapiens	sample name: patient 167	liver status: no NASH	type of intervention: Diet	time: baseline	age: 34	gender: female	scan date: 01/16/2015	tissue: liver biopsy	total RNA	Trizol extraction of total RNA was performed according to the manufacturer's instructions. Clean-up RNA with DNAse treatment were performed with Rneasy microkit Qiagen according to the manufacturer's instructions	Biotin	Biotinylated ssDNA were prepared according to the standard Affymetrix protocol from 100ng total RNA (GeneChip® WT PLUS Reagent Kit, Affymetrix).	9606	Following fragmentation, 5.5µg of ssDNA were hybridized for 16 hr at 45C on GeneChip®Human Gene 2.0 ST Array. GeneChips were washed and stained in the Affymetrix Fluidics Station 400.	GeneChips were scanned using GeneChip Scanner GCS3000.	The data were analyzed with Partek Genomics Suite 6.6 using Affymetrix default analysis settings and global scaling as normalization method.	GPL16686	Lefebvre,,Philippe	JK	Inserm	Bld Pr Jules Leclerc	Lille	59000	France	ftp://ftp.ncbi.nlm.nih.gov/geo/samples/GSM2203nnn/GSM2203411/suppl/GSM2203411_167_HuGene-2_0-st_.CEL.gz	53617	34	female	no NASH	patient 167	01/16/2015	baseline	liver biopsy	Diet	NAFL	fpre
GSM2203414	liver biopsy 170	GSM2203414	Public on Jul 11 2017	Jun 16 2016	Jul 11 2017	RNA	1	NASH liver baseline	Homo sapiens	sample name: patient 170	liver status: NASH	type of intervention: Diet	time: baseline	age: 43	gender: female	scan date: 01/16/2015	tissue: liver biopsy	total RNA	Trizol extraction of total RNA was performed according to the manufacturer's instructions. Clean-up RNA with DNAse treatment were performed with Rneasy microkit Qiagen according to the manufacturer's instructions	Biotin	Biotinylated ssDNA were prepared according to the standard Affymetrix protocol from 100ng total RNA (GeneChip® WT PLUS Reagent Kit, Affymetrix).	9606	Following fragmentation, 5.5µg of ssDNA were hybridized for 16 hr at 45C on GeneChip®Human Gene 2.0 ST Array. GeneChips were washed and stained in the Affymetrix Fluidics Station 400.	GeneChips were scanned using GeneChip Scanner GCS3000.	The data were analyzed with Partek Genomics Suite 6.6 using Affymetrix default analysis settings and global scaling as normalization method.	GPL16686	Lefebvre,,Philippe	JK	Inserm	Bld Pr Jules Leclerc	Lille	59000	France	ftp://ftp.ncbi.nlm.nih.gov/geo/samples/GSM2203nnn/GSM2203414/suppl/GSM2203414_170_HuGene-2_0-st_.CEL.gz	53617	43	female	NASH	patient 170	01/16/2015	baseline	liver biopsy	Diet	NASH	fpre
GSM2203416	liver biopsy 172	GSM2203416	Public on Jul 11 2017	Jun 16 2016	Jul 11 2017	RNA	1	NASH liver baseline	Homo sapiens	sample name: patient 172	liver status: NASH	type of intervention: BS	time: baseline	age: 48	gender: male	scan date: 01/16/2015	tissue: liver biopsy	total RNA	Trizol extraction of total RNA was performed according to the manufacturer's instructions. Clean-up RNA with DNAse treatment were performed with Rneasy microkit Qiagen according to the manufacturer's instructions	Biotin	Biotinylated ssDNA were prepared according to the standard Affymetrix protocol from 100ng total RNA (GeneChip® WT PLUS Reagent Kit, Affymetrix).	9606	Following fragmentation, 5.5µg of ssDNA were hybridized for 16 hr at 45C on GeneChip®Human Gene 2.0 ST Array. GeneChips were washed and stained in the Affymetrix Fluidics Station 400.	GeneChips were scanned using GeneChip Scanner GCS3000.	The data were analyzed with Partek Genomics Suite 6.6 using Affymetrix default analysis settings and global scaling as normalization method.	GPL16686	Lefebvre,,Philippe	JK	Inserm	Bld Pr Jules Leclerc	Lille	59000	France	ftp://ftp.ncbi.nlm.nih.gov/geo/samples/GSM2203nnn/GSM2203416/suppl/GSM2203416_172_HuGene-2_0-st_.CEL.gz	53617	48	male	NASH	patient 172	01/16/2015	baseline	liver biopsy	BS	NASH	male
GSM2203417	liver biopsy 173	GSM2203417	Public on Jul 11 2017	Jun 16 2016	Jul 11 2017	RNA	1	no NASH liver baseline	Homo sapiens	sample name: patient 173	liver status: no NASH	type of intervention: BS	time: baseline	age: 45	gender: female	scan date: 01/16/2015	tissue: liver biopsy	total RNA	Trizol extraction of total RNA was performed according to the manufacturer's instructions. Clean-up RNA with DNAse treatment were performed with Rneasy microkit Qiagen according to the manufacturer's instructions	Biotin	Biotinylated ssDNA were prepared according to the standard Affymetrix protocol from 100ng total RNA (GeneChip® WT PLUS Reagent Kit, Affymetrix).	9606	Following fragmentation, 5.5µg of ssDNA were hybridized for 16 hr at 45C on GeneChip®Human Gene 2.0 ST Array. GeneChips were washed and stained in the Affymetrix Fluidics Station 400.	GeneChips were scanned using GeneChip Scanner GCS3000.	The data were analyzed with Partek Genomics Suite 6.6 using Affymetrix default analysis settings and global scaling as normalization method.	GPL16686	Lefebvre,,Philippe	JK	Inserm	Bld Pr Jules Leclerc	Lille	59000	France	ftp://ftp.ncbi.nlm.nih.gov/geo/samples/GSM2203nnn/GSM2203417/suppl/GSM2203417_173_HuGene-2_0-st_.CEL.gz	53617	45	female	no NASH	patient 173	01/16/2015	baseline	liver biopsy	BS	NAFL	fpre
GSM2203418	liver biopsy 174	GSM2203418	Public on Jul 11 2017	Jun 16 2016	Jul 11 2017	RNA	1	no NASH liver baseline	Homo sapiens	sample name: patient 174	liver status: no NASH	type of intervention: BS	time: baseline	age: 39	gender: female	scan date: 01/16/2015	tissue: liver biopsy	total RNA	Trizol extraction of total RNA was performed according to the manufacturer's instructions. Clean-up RNA with DNAse treatment were performed with Rneasy microkit Qiagen according to the manufacturer's instructions	Biotin	Biotinylated ssDNA were prepared according to the standard Affymetrix protocol from 100ng total RNA (GeneChip® WT PLUS Reagent Kit, Affymetrix).	9606	Following fragmentation, 5.5µg of ssDNA were hybridized for 16 hr at 45C on GeneChip®Human Gene 2.0 ST Array. GeneChips were washed and stained in the Affymetrix Fluidics Station 400.	GeneChips were scanned using GeneChip Scanner GCS3000.	The data were analyzed with Partek Genomics Suite 6.6 using Affymetrix default analysis settings and global scaling as normalization method.	GPL16686	Lefebvre,,Philippe	JK	Inserm	Bld Pr Jules Leclerc	Lille	59000	France	ftp://ftp.ncbi.nlm.nih.gov/geo/samples/GSM2203nnn/GSM2203418/suppl/GSM2203418_174_HuGene-2_0-st_.CEL.gz	53617	39	female	no NASH	patient 174	01/16/2015	baseline	liver biopsy	BS	NAFL	fpre
GSM2203420	liver biopsy 176	GSM2203420	Public on Jul 11 2017	Jun 16 2016	Jul 11 2017	RNA	1	no NASH liver baseline	Homo sapiens	sample name: patient 176	liver status: no NASH	type of intervention: Diet	time: baseline	age: 39	gender: female	scan date: 01/16/2015	tissue: liver biopsy	total RNA	Trizol extraction of total RNA was performed according to the manufacturer's instructions. Clean-up RNA with DNAse treatment were performed with Rneasy microkit Qiagen according to the manufacturer's instructions	Biotin	Biotinylated ssDNA were prepared according to the standard Affymetrix protocol from 100ng total RNA (GeneChip® WT PLUS Reagent Kit, Affymetrix).	9606	Following fragmentation, 5.5µg of ssDNA were hybridized for 16 hr at 45C on GeneChip®Human Gene 2.0 ST Array. GeneChips were washed and stained in the Affymetrix Fluidics Station 400.	GeneChips were scanned using GeneChip Scanner GCS3000.	The data were analyzed with Partek Genomics Suite 6.6 using Affymetrix default analysis settings and global scaling as normalization method.	GPL16686	Lefebvre,,Philippe	JK	Inserm	Bld Pr Jules Leclerc	Lille	59000	France	ftp://ftp.ncbi.nlm.nih.gov/geo/samples/GSM2203nnn/GSM2203420/suppl/GSM2203420_176_HuGene-2_0-st_.CEL.gz	53617	39	female	no NASH	patient 176	01/16/2015	baseline	liver biopsy	Diet	NAFL	fpre
GSM2203421	liver biopsy 177	GSM2203421	Public on Jul 11 2017	Jun 16 2016	Jul 11 2017	RNA	1	no NASH liver baseline	Homo sapiens	sample name: patient 177	liver status: no NASH	type of intervention: BS	time: baseline	age: 42	gender: female	scan date: 01/16/2015	tissue: liver biopsy	total RNA	Trizol extraction of total RNA was performed according to the manufacturer's instructions. Clean-up RNA with DNAse treatment were performed with Rneasy microkit Qiagen according to the manufacturer's instructions	Biotin	Biotinylated ssDNA were prepared according to the standard Affymetrix protocol from 100ng total RNA (GeneChip® WT PLUS Reagent Kit, Affymetrix).	9606	Following fragmentation, 5.5µg of ssDNA were hybridized for 16 hr at 45C on GeneChip®Human Gene 2.0 ST Array. GeneChips were washed and stained in the Affymetrix Fluidics Station 400.	GeneChips were scanned using GeneChip Scanner GCS3000.	The data were analyzed with Partek Genomics Suite 6.6 using Affymetrix default analysis settings and global scaling as normalization method.	GPL16686	Lefebvre,,Philippe	JK	Inserm	Bld Pr Jules Leclerc	Lille	59000	France	ftp://ftp.ncbi.nlm.nih.gov/geo/samples/GSM2203nnn/GSM2203421/suppl/GSM2203421_177_HuGene-2_0-st_.CEL.gz	53617	42	female	no NASH	patient 177	01/16/2015	baseline	liver biopsy	BS	NAFL	fpre
GSM2203422	liver biopsy 178	GSM2203422	Public on Jul 11 2017	Jun 16 2016	Jul 11 2017	RNA	1	NASH liver baseline	Homo sapiens	sample name: patient 178	liver status: NASH	type of intervention: BS	time: baseline	age: 49	gender: male	scan date: 01/20/2015	tissue: liver biopsy	total RNA	Trizol extraction of total RNA was performed according to the manufacturer's instructions. Clean-up RNA with DNAse treatment were performed with Rneasy microkit Qiagen according to the manufacturer's instructions	Biotin	Biotinylated ssDNA were prepared according to the standard Affymetrix protocol from 100ng total RNA (GeneChip® WT PLUS Reagent Kit, Affymetrix).	9606	Following fragmentation, 5.5µg of ssDNA were hybridized for 16 hr at 45C on GeneChip®Human Gene 2.0 ST Array. GeneChips were washed and stained in the Affymetrix Fluidics Station 400.	GeneChips were scanned using GeneChip Scanner GCS3000.	The data were analyzed with Partek Genomics Suite 6.6 using Affymetrix default analysis settings and global scaling as normalization method.	GPL16686	Lefebvre,,Philippe	JK	Inserm	Bld Pr Jules Leclerc	Lille	59000	France	ftp://ftp.ncbi.nlm.nih.gov/geo/samples/GSM2203nnn/GSM2203422/suppl/GSM2203422_178_HuGene-2_0-st_.CEL.gz	53617	49	male	NASH	patient 178	01/20/2015	baseline	liver biopsy	BS	NASH	male
GSM2203423	liver biopsy 179	GSM2203423	Public on Jul 11 2017	Jun 16 2016	Jul 11 2017	RNA	1	NASH liver baseline	Homo sapiens	sample name: patient 179	liver status: NASH	type of intervention: BS	time: baseline	age: 41	gender: female	scan date: 01/20/2015	tissue: liver biopsy	total RNA	Trizol extraction of total RNA was performed according to the manufacturer's instructions. Clean-up RNA with DNAse treatment were performed with Rneasy microkit Qiagen according to the manufacturer's instructions	Biotin	Biotinylated ssDNA were prepared according to the standard Affymetrix protocol from 100ng total RNA (GeneChip® WT PLUS Reagent Kit, Affymetrix).	9606	Following fragmentation, 5.5µg of ssDNA were hybridized for 16 hr at 45C on GeneChip®Human Gene 2.0 ST Array. GeneChips were washed and stained in the Affymetrix Fluidics Station 400.	GeneChips were scanned using GeneChip Scanner GCS3000.	The data were analyzed with Partek Genomics Suite 6.6 using Affymetrix default analysis settings and global scaling as normalization method.	GPL16686	Lefebvre,,Philippe	JK	Inserm	Bld Pr Jules Leclerc	Lille	59000	France	ftp://ftp.ncbi.nlm.nih.gov/geo/samples/GSM2203nnn/GSM2203423/suppl/GSM2203423_179_HuGene-2_0-st_.CEL.gz	53617	41	female	NASH	patient 179	01/20/2015	baseline	liver biopsy	BS	NASH	fpre
GSM2203425	liver biopsy 181	GSM2203425	Public on Jul 11 2017	Jun 16 2016	Jul 11 2017	RNA	1	no NASH liver baseline	Homo sapiens	sample name: patient 181	liver status: no NASH	type of intervention: BS	time: baseline	age: 35	gender: female	scan date: 01/20/2015	tissue: liver biopsy	total RNA	Trizol extraction of total RNA was performed according to the manufacturer's instructions. Clean-up RNA with DNAse treatment were performed with Rneasy microkit Qiagen according to the manufacturer's instructions	Biotin	Biotinylated ssDNA were prepared according to the standard Affymetrix protocol from 100ng total RNA (GeneChip® WT PLUS Reagent Kit, Affymetrix).	9606	Following fragmentation, 5.5µg of ssDNA were hybridized for 16 hr at 45C on GeneChip®Human Gene 2.0 ST Array. GeneChips were washed and stained in the Affymetrix Fluidics Station 400.	GeneChips were scanned using GeneChip Scanner GCS3000.	The data were analyzed with Partek Genomics Suite 6.6 using Affymetrix default analysis settings and global scaling as normalization method.	GPL16686	Lefebvre,,Philippe	JK	Inserm	Bld Pr Jules Leclerc	Lille	59000	France	ftp://ftp.ncbi.nlm.nih.gov/geo/samples/GSM2203nnn/GSM2203425/suppl/GSM2203425_181_HuGene-2_0-st_.CEL.gz	53617	35	female	no NASH	patient 181	01/20/2015	baseline	liver biopsy	BS	NAFL	fpre
GSM2203426	liver biopsy 182	GSM2203426	Public on Jul 11 2017	Jun 16 2016	Jul 11 2017	RNA	1	no NASH liver baseline	Homo sapiens	sample name: patient 182	liver status: no NASH	type of intervention: Diet	time: baseline	age: 45	gender: female	scan date: 01/20/2015	tissue: liver biopsy	total RNA	Trizol extraction of total RNA was performed according to the manufacturer's instructions. Clean-up RNA with DNAse treatment were performed with Rneasy microkit Qiagen according to the manufacturer's instructions	Biotin	Biotinylated ssDNA were prepared according to the standard Affymetrix protocol from 100ng total RNA (GeneChip® WT PLUS Reagent Kit, Affymetrix).	9606	Following fragmentation, 5.5µg of ssDNA were hybridized for 16 hr at 45C on GeneChip®Human Gene 2.0 ST Array. GeneChips were washed and stained in the Affymetrix Fluidics Station 400.	GeneChips were scanned using GeneChip Scanner GCS3000.	The data were analyzed with Partek Genomics Suite 6.6 using Affymetrix default analysis settings and global scaling as normalization method.	GPL16686	Lefebvre,,Philippe	JK	Inserm	Bld Pr Jules Leclerc	Lille	59000	France	ftp://ftp.ncbi.nlm.nih.gov/geo/samples/GSM2203nnn/GSM2203426/suppl/GSM2203426_182_HuGene-2_0-st_.CEL.gz	53617	45	female	no NASH	patient 182	01/20/2015	baseline	liver biopsy	Diet	NAFL	fpre
GSM2203427	liver biopsy 183	GSM2203427	Public on Jul 11 2017	Jun 16 2016	Jul 11 2017	RNA	1	NASH liver baseline	Homo sapiens	sample name: patient 183	liver status: NASH	type of intervention: BS	time: baseline	age: 48	gender: female	scan date: 01/20/2015	tissue: liver biopsy	total RNA	Trizol extraction of total RNA was performed according to the manufacturer's instructions. Clean-up RNA with DNAse treatment were performed with Rneasy microkit Qiagen according to the manufacturer's instructions	Biotin	Biotinylated ssDNA were prepared according to the standard Affymetrix protocol from 100ng total RNA (GeneChip® WT PLUS Reagent Kit, Affymetrix).	9606	Following fragmentation, 5.5µg of ssDNA were hybridized for 16 hr at 45C on GeneChip®Human Gene 2.0 ST Array. GeneChips were washed and stained in the Affymetrix Fluidics Station 400.	GeneChips were scanned using GeneChip Scanner GCS3000.	The data were analyzed with Partek Genomics Suite 6.6 using Affymetrix default analysis settings and global scaling as normalization method.	GPL16686	Lefebvre,,Philippe	JK	Inserm	Bld Pr Jules Leclerc	Lille	59000	France	ftp://ftp.ncbi.nlm.nih.gov/geo/samples/GSM2203nnn/GSM2203427/suppl/GSM2203427_183_HuGene-2_0-st_.CEL.gz	53617	48	female	NASH	patient 183	01/20/2015	baseline	liver biopsy	BS	NASH	fpre
GSM2203428	liver biopsy 184	GSM2203428	Public on Jul 11 2017	Jun 16 2016	Jul 11 2017	RNA	1	NASH liver baseline	Homo sapiens	sample name: patient 184	liver status: NASH	type of intervention: Diet	time: baseline	age: 46	gender: female	scan date: 01/20/2015	tissue: liver biopsy	total RNA	Trizol extraction of total RNA was performed according to the manufacturer's instructions. Clean-up RNA with DNAse treatment were performed with Rneasy microkit Qiagen according to the manufacturer's instructions	Biotin	Biotinylated ssDNA were prepared according to the standard Affymetrix protocol from 100ng total RNA (GeneChip® WT PLUS Reagent Kit, Affymetrix).	9606	Following fragmentation, 5.5µg of ssDNA were hybridized for 16 hr at 45C on GeneChip®Human Gene 2.0 ST Array. GeneChips were washed and stained in the Affymetrix Fluidics Station 400.	GeneChips were scanned using GeneChip Scanner GCS3000.	The data were analyzed with Partek Genomics Suite 6.6 using Affymetrix default analysis settings and global scaling as normalization method.	GPL16686	Lefebvre,,Philippe	JK	Inserm	Bld Pr Jules Leclerc	Lille	59000	France	ftp://ftp.ncbi.nlm.nih.gov/geo/samples/GSM2203nnn/GSM2203428/suppl/GSM2203428_184_HuGene-2_0-st_.CEL.gz	53617	46	female	NASH	patient 184	01/20/2015	baseline	liver biopsy	Diet	NASH	fpre
GSM2203429	liver biopsy 185	GSM2203429	Public on Jul 11 2017	Jun 16 2016	Jul 11 2017	RNA	1	no NASH liver baseline	Homo sapiens	sample name: patient 185	liver status: no NASH	type of intervention: Diet	time: baseline	age: 41	gender: female	scan date: 01/20/2015	tissue: liver biopsy	total RNA	Trizol extraction of total RNA was performed according to the manufacturer's instructions. Clean-up RNA with DNAse treatment were performed with Rneasy microkit Qiagen according to the manufacturer's instructions	Biotin	Biotinylated ssDNA were prepared according to the standard Affymetrix protocol from 100ng total RNA (GeneChip® WT PLUS Reagent Kit, Affymetrix).	9606	Following fragmentation, 5.5µg of ssDNA were hybridized for 16 hr at 45C on GeneChip®Human Gene 2.0 ST Array. GeneChips were washed and stained in the Affymetrix Fluidics Station 400.	GeneChips were scanned using GeneChip Scanner GCS3000.	The data were analyzed with Partek Genomics Suite 6.6 using Affymetrix default analysis settings and global scaling as normalization method.	GPL16686	Lefebvre,,Philippe	JK	Inserm	Bld Pr Jules Leclerc	Lille	59000	France	ftp://ftp.ncbi.nlm.nih.gov/geo/samples/GSM2203nnn/GSM2203429/suppl/GSM2203429_185_HuGene-2_0-st_.CEL.gz	53617	41	female	no NASH	patient 185	01/20/2015	baseline	liver biopsy	Diet	NAFL	fpre
GSM2203430	liver biopsy 186	GSM2203430	Public on Jul 11 2017	Jun 16 2016	Jul 11 2017	RNA	1	NASH liver baseline	Homo sapiens	sample name: patient 186	liver status: NASH	type of intervention: BS	time: baseline	age: 47	gender: male	scan date: 01/20/2015	tissue: liver biopsy	total RNA	Trizol extraction of total RNA was performed according to the manufacturer's instructions. Clean-up RNA with DNAse treatment were performed with Rneasy microkit Qiagen according to the manufacturer's instructions	Biotin	Biotinylated ssDNA were prepared according to the standard Affymetrix protocol from 100ng total RNA (GeneChip® WT PLUS Reagent Kit, Affymetrix).	9606	Following fragmentation, 5.5µg of ssDNA were hybridized for 16 hr at 45C on GeneChip®Human Gene 2.0 ST Array. GeneChips were washed and stained in the Affymetrix Fluidics Station 400.	GeneChips were scanned using GeneChip Scanner GCS3000.	The data were analyzed with Partek Genomics Suite 6.6 using Affymetrix default analysis settings and global scaling as normalization method.	GPL16686	Lefebvre,,Philippe	JK	Inserm	Bld Pr Jules Leclerc	Lille	59000	France	ftp://ftp.ncbi.nlm.nih.gov/geo/samples/GSM2203nnn/GSM2203430/suppl/GSM2203430_186_HuGene-2_0-st_.CEL.gz	53617	47	male	NASH	patient 186	01/20/2015	baseline	liver biopsy	BS	NASH	male
GSM2203431	liver biopsy 187	GSM2203431	Public on Jul 11 2017	Jun 16 2016	Jul 11 2017	RNA	1	NASH liver baseline	Homo sapiens	sample name: patient 187	liver status: NASH	type of intervention: Diet	time: baseline	age: 22	gender: male	scan date: 01/20/2015	tissue: liver biopsy	total RNA	Trizol extraction of total RNA was performed according to the manufacturer's instructions. Clean-up RNA with DNAse treatment were performed with Rneasy microkit Qiagen according to the manufacturer's instructions	Biotin	Biotinylated ssDNA were prepared according to the standard Affymetrix protocol from 100ng total RNA (GeneChip® WT PLUS Reagent Kit, Affymetrix).	9606	Following fragmentation, 5.5µg of ssDNA were hybridized for 16 hr at 45C on GeneChip®Human Gene 2.0 ST Array. GeneChips were washed and stained in the Affymetrix Fluidics Station 400.	GeneChips were scanned using GeneChip Scanner GCS3000.	The data were analyzed with Partek Genomics Suite 6.6 using Affymetrix default analysis settings and global scaling as normalization method.	GPL16686	Lefebvre,,Philippe	JK	Inserm	Bld Pr Jules Leclerc	Lille	59000	France	ftp://ftp.ncbi.nlm.nih.gov/geo/samples/GSM2203nnn/GSM2203431/suppl/GSM2203431_187_HuGene-2_0-st_.CEL.gz	53617	22	male	NASH	patient 187	01/20/2015	baseline	liver biopsy	Diet	NASH	male
GSM2203432	liver biopsy 188	GSM2203432	Public on Jul 11 2017	Jun 16 2016	Jul 11 2017	RNA	1	no NASH liver baseline	Homo sapiens	sample name: patient 188	liver status: no NASH	type of intervention: BS	time: baseline	age: 44	gender: male	scan date: 01/20/2015	tissue: liver biopsy	total RNA	Trizol extraction of total RNA was performed according to the manufacturer's instructions. Clean-up RNA with DNAse treatment were performed with Rneasy microkit Qiagen according to the manufacturer's instructions	Biotin	Biotinylated ssDNA were prepared according to the standard Affymetrix protocol from 100ng total RNA (GeneChip® WT PLUS Reagent Kit, Affymetrix).	9606	Following fragmentation, 5.5µg of ssDNA were hybridized for 16 hr at 45C on GeneChip®Human Gene 2.0 ST Array. GeneChips were washed and stained in the Affymetrix Fluidics Station 400.	GeneChips were scanned using GeneChip Scanner GCS3000.	The data were analyzed with Partek Genomics Suite 6.6 using Affymetrix default analysis settings and global scaling as normalization method.	GPL16686	Lefebvre,,Philippe	JK	Inserm	Bld Pr Jules Leclerc	Lille	59000	France	ftp://ftp.ncbi.nlm.nih.gov/geo/samples/GSM2203nnn/GSM2203432/suppl/GSM2203432_188_HuGene-2_0-st_.CEL.gz	53617	44	male	no NASH	patient 188	01/20/2015	baseline	liver biopsy	BS	NAFL	male
GSM2203434	liver biopsy 190	GSM2203434	Public on Jul 11 2017	Jun 16 2016	Jul 11 2017	RNA	1	no NASH liver baseline	Homo sapiens	sample name: patient 190	liver status: no NASH	type of intervention: Diet	time: baseline	age: 41	gender: female	scan date: 01/20/2015	tissue: liver biopsy	total RNA	Trizol extraction of total RNA was performed according to the manufacturer's instructions. Clean-up RNA with DNAse treatment were performed with Rneasy microkit Qiagen according to the manufacturer's instructions	Biotin	Biotinylated ssDNA were prepared according to the standard Affymetrix protocol from 100ng total RNA (GeneChip® WT PLUS Reagent Kit, Affymetrix).	9606	Following fragmentation, 5.5µg of ssDNA were hybridized for 16 hr at 45C on GeneChip®Human Gene 2.0 ST Array. GeneChips were washed and stained in the Affymetrix Fluidics Station 400.	GeneChips were scanned using GeneChip Scanner GCS3000.	The data were analyzed with Partek Genomics Suite 6.6 using Affymetrix default analysis settings and global scaling as normalization method.	GPL16686	Lefebvre,,Philippe	JK	Inserm	Bld Pr Jules Leclerc	Lille	59000	France	ftp://ftp.ncbi.nlm.nih.gov/geo/samples/GSM2203nnn/GSM2203434/suppl/GSM2203434_190_HuGene-2_0-st_.CEL.gz	53617	41	female	no NASH	patient 190	01/20/2015	baseline	liver biopsy	Diet	NAFL	fpre
GSM2203435	liver biopsy 192	GSM2203435	Public on Jul 11 2017	Jun 16 2016	Jul 11 2017	RNA	1	NASH liver baseline	Homo sapiens	sample name: patient 192	liver status: NASH	type of intervention: BS	time: baseline	age: 34	gender: female	scan date: 01/20/2015	tissue: liver biopsy	total RNA	Trizol extraction of total RNA was performed according to the manufacturer's instructions. Clean-up RNA with DNAse treatment were performed with Rneasy microkit Qiagen according to the manufacturer's instructions	Biotin	Biotinylated ssDNA were prepared according to the standard Affymetrix protocol from 100ng total RNA (GeneChip® WT PLUS Reagent Kit, Affymetrix).	9606	Following fragmentation, 5.5µg of ssDNA were hybridized for 16 hr at 45C on GeneChip®Human Gene 2.0 ST Array. GeneChips were washed and stained in the Affymetrix Fluidics Station 400.	GeneChips were scanned using GeneChip Scanner GCS3000.	The data were analyzed with Partek Genomics Suite 6.6 using Affymetrix default analysis settings and global scaling as normalization method.	GPL16686	Lefebvre,,Philippe	JK	Inserm	Bld Pr Jules Leclerc	Lille	59000	France	ftp://ftp.ncbi.nlm.nih.gov/geo/samples/GSM2203nnn/GSM2203435/suppl/GSM2203435_192_HuGene-2_0-st_.CEL.gz	53617	34	female	NASH	patient 192	01/20/2015	baseline	liver biopsy	BS	NASH	fpre
GSM2203437	liver biopsy 194	GSM2203437	Public on Jul 11 2017	Jun 16 2016	Jul 11 2017	RNA	1	NASH liver baseline	Homo sapiens	sample name: patient 194	liver status: NASH	type of intervention: Diet	time: baseline	age: 61	gender: male	scan date: 01/20/2015	tissue: liver biopsy	total RNA	Trizol extraction of total RNA was performed according to the manufacturer's instructions. Clean-up RNA with DNAse treatment were performed with Rneasy microkit Qiagen according to the manufacturer's instructions	Biotin	Biotinylated ssDNA were prepared according to the standard Affymetrix protocol from 100ng total RNA (GeneChip® WT PLUS Reagent Kit, Affymetrix).	9606	Following fragmentation, 5.5µg of ssDNA were hybridized for 16 hr at 45C on GeneChip®Human Gene 2.0 ST Array. GeneChips were washed and stained in the Affymetrix Fluidics Station 400.	GeneChips were scanned using GeneChip Scanner GCS3000.	The data were analyzed with Partek Genomics Suite 6.6 using Affymetrix default analysis settings and global scaling as normalization method.	GPL16686	Lefebvre,,Philippe	JK	Inserm	Bld Pr Jules Leclerc	Lille	59000	France	ftp://ftp.ncbi.nlm.nih.gov/geo/samples/GSM2203nnn/GSM2203437/suppl/GSM2203437_194_HuGene-2_0-st_.CEL.gz	53617	61	male	NASH	patient 194	01/20/2015	baseline	liver biopsy	Diet	NASH	male
GSM2203439	liver biopsy 196	GSM2203439	Public on Jul 11 2017	Jun 16 2016	Jul 11 2017	RNA	1	NASH liver baseline	Homo sapiens	sample name: patient 196	liver status: NASH	type of intervention: BS	time: baseline	age: 63	gender: male	scan date: 01/20/2015	tissue: liver biopsy	total RNA	Trizol extraction of total RNA was performed according to the manufacturer's instructions. Clean-up RNA with DNAse treatment were performed with Rneasy microkit Qiagen according to the manufacturer's instructions	Biotin	Biotinylated ssDNA were prepared according to the standard Affymetrix protocol from 100ng total RNA (GeneChip® WT PLUS Reagent Kit, Affymetrix).	9606	Following fragmentation, 5.5µg of ssDNA were hybridized for 16 hr at 45C on GeneChip®Human Gene 2.0 ST Array. GeneChips were washed and stained in the Affymetrix Fluidics Station 400.	GeneChips were scanned using GeneChip Scanner GCS3000.	The data were analyzed with Partek Genomics Suite 6.6 using Affymetrix default analysis settings and global scaling as normalization method.	GPL16686	Lefebvre,,Philippe	JK	Inserm	Bld Pr Jules Leclerc	Lille	59000	France	ftp://ftp.ncbi.nlm.nih.gov/geo/samples/GSM2203nnn/GSM2203439/suppl/GSM2203439_196_HuGene-2_0-st_.CEL.gz	53617	63	male	NASH	patient 196	01/20/2015	baseline	liver biopsy	BS	NASH	male
GSM2203444	liver biopsy 203	GSM2203444	Public on Jul 11 2017	Jun 16 2016	Jul 11 2017	RNA	1	NASH liver baseline	Homo sapiens	sample name: patient 203	liver status: NASH	type of intervention: Diet	time: baseline	age: 32	gender: male	scan date: 01/23/2015	tissue: liver biopsy	total RNA	Trizol extraction of total RNA was performed according to the manufacturer's instructions. Clean-up RNA with DNAse treatment were performed with Rneasy microkit Qiagen according to the manufacturer's instructions	Biotin	Biotinylated ssDNA were prepared according to the standard Affymetrix protocol from 100ng total RNA (GeneChip® WT PLUS Reagent Kit, Affymetrix).	9606	Following fragmentation, 5.5µg of ssDNA were hybridized for 16 hr at 45C on GeneChip®Human Gene 2.0 ST Array. GeneChips were washed and stained in the Affymetrix Fluidics Station 400.	GeneChips were scanned using GeneChip Scanner GCS3000.	The data were analyzed with Partek Genomics Suite 6.6 using Affymetrix default analysis settings and global scaling as normalization method.	GPL16686	Lefebvre,,Philippe	JK	Inserm	Bld Pr Jules Leclerc	Lille	59000	France	ftp://ftp.ncbi.nlm.nih.gov/geo/samples/GSM2203nnn/GSM2203444/suppl/GSM2203444_203_HuGene-2_0-st_.CEL.gz	53617	32	male	NASH	patient 203	01/23/2015	baseline	liver biopsy	Diet	NASH	male
GSM2203445	liver biopsy 204	GSM2203445	Public on Jul 11 2017	Jun 16 2016	Jul 11 2017	RNA	1	NASH liver baseline	Homo sapiens	sample name: patient 204	liver status: NASH	type of intervention: BS	time: baseline	age: 46	gender: female	scan date: 01/23/2015	tissue: liver biopsy	total RNA	Trizol extraction of total RNA was performed according to the manufacturer's instructions. Clean-up RNA with DNAse treatment were performed with Rneasy microkit Qiagen according to the manufacturer's instructions	Biotin	Biotinylated ssDNA were prepared according to the standard Affymetrix protocol from 100ng total RNA (GeneChip® WT PLUS Reagent Kit, Affymetrix).	9606	Following fragmentation, 5.5µg of ssDNA were hybridized for 16 hr at 45C on GeneChip®Human Gene 2.0 ST Array. GeneChips were washed and stained in the Affymetrix Fluidics Station 400.	GeneChips were scanned using GeneChip Scanner GCS3000.	The data were analyzed with Partek Genomics Suite 6.6 using Affymetrix default analysis settings and global scaling as normalization method.	GPL16686	Lefebvre,,Philippe	JK	Inserm	Bld Pr Jules Leclerc	Lille	59000	France	ftp://ftp.ncbi.nlm.nih.gov/geo/samples/GSM2203nnn/GSM2203445/suppl/GSM2203445_204_HuGene-2_0-st_.CEL.gz	53617	46	female	NASH	patient 204	01/23/2015	baseline	liver biopsy	BS	NASH	fpre
GSM2203447	liver biopsy 207	GSM2203447	Public on Jul 11 2017	Jun 16 2016	Jul 11 2017	RNA	1	NASH liver baseline	Homo sapiens	sample name: patient 207	liver status: NASH	type of intervention: Diet	time: baseline	age: 52	gender: male	scan date: 01/23/2015	tissue: liver biopsy	total RNA	Trizol extraction of total RNA was performed according to the manufacturer's instructions. Clean-up RNA with DNAse treatment were performed with Rneasy microkit Qiagen according to the manufacturer's instructions	Biotin	Biotinylated ssDNA were prepared according to the standard Affymetrix protocol from 100ng total RNA (GeneChip® WT PLUS Reagent Kit, Affymetrix).	9606	Following fragmentation, 5.5µg of ssDNA were hybridized for 16 hr at 45C on GeneChip®Human Gene 2.0 ST Array. GeneChips were washed and stained in the Affymetrix Fluidics Station 400.	GeneChips were scanned using GeneChip Scanner GCS3000.	The data were analyzed with Partek Genomics Suite 6.6 using Affymetrix default analysis settings and global scaling as normalization method.	GPL16686	Lefebvre,,Philippe	JK	Inserm	Bld Pr Jules Leclerc	Lille	59000	France	ftp://ftp.ncbi.nlm.nih.gov/geo/samples/GSM2203nnn/GSM2203447/suppl/GSM2203447_207_HuGene-2_0-st_.CEL.gz	53617	52	male	NASH	patient 207	01/23/2015	baseline	liver biopsy	Diet	NASH	male
GSM2203448	liver biopsy 208	GSM2203448	Public on Jul 11 2017	Jun 16 2016	Jul 11 2017	RNA	1	NASH liver baseline	Homo sapiens	sample name: patient 208	liver status: NASH	type of intervention: BS	time: baseline	age: 29	gender: female	scan date: 01/23/2015	tissue: liver biopsy	total RNA	Trizol extraction of total RNA was performed according to the manufacturer's instructions. Clean-up RNA with DNAse treatment were performed with Rneasy microkit Qiagen according to the manufacturer's instructions	Biotin	Biotinylated ssDNA were prepared according to the standard Affymetrix protocol from 100ng total RNA (GeneChip® WT PLUS Reagent Kit, Affymetrix).	9606	Following fragmentation, 5.5µg of ssDNA were hybridized for 16 hr at 45C on GeneChip®Human Gene 2.0 ST Array. GeneChips were washed and stained in the Affymetrix Fluidics Station 400.	GeneChips were scanned using GeneChip Scanner GCS3000.	The data were analyzed with Partek Genomics Suite 6.6 using Affymetrix default analysis settings and global scaling as normalization method.	GPL16686	Lefebvre,,Philippe	JK	Inserm	Bld Pr Jules Leclerc	Lille	59000	France	ftp://ftp.ncbi.nlm.nih.gov/geo/samples/GSM2203nnn/GSM2203448/suppl/GSM2203448_208_HuGene-2_0-st_.CEL.gz	53617	29	female	NASH	patient 208	01/23/2015	baseline	liver biopsy	BS	NASH	fpre
GSM2203449	liver biopsy 209	GSM2203449	Public on Jul 11 2017	Jun 16 2016	Jul 11 2017	RNA	1	NASH liver baseline	Homo sapiens	sample name: patient 209	liver status: NASH	type of intervention: BS	time: baseline	age: 35	gender: male	scan date: 01/23/2015	tissue: liver biopsy	total RNA	Trizol extraction of total RNA was performed according to the manufacturer's instructions. Clean-up RNA with DNAse treatment were performed with Rneasy microkit Qiagen according to the manufacturer's instructions	Biotin	Biotinylated ssDNA were prepared according to the standard Affymetrix protocol from 100ng total RNA (GeneChip® WT PLUS Reagent Kit, Affymetrix).	9606	Following fragmentation, 5.5µg of ssDNA were hybridized for 16 hr at 45C on GeneChip®Human Gene 2.0 ST Array. GeneChips were washed and stained in the Affymetrix Fluidics Station 400.	GeneChips were scanned using GeneChip Scanner GCS3000.	The data were analyzed with Partek Genomics Suite 6.6 using Affymetrix default analysis settings and global scaling as normalization method.	GPL16686	Lefebvre,,Philippe	JK	Inserm	Bld Pr Jules Leclerc	Lille	59000	France	ftp://ftp.ncbi.nlm.nih.gov/geo/samples/GSM2203nnn/GSM2203449/suppl/GSM2203449_209_HuGene-2_0-st_.CEL.gz	53617	35	male	NASH	patient 209	01/23/2015	baseline	liver biopsy	BS	NASH	male
GSM2203450	liver biopsy 210	GSM2203450	Public on Jul 11 2017	Jun 16 2016	Jul 11 2017	RNA	1	NASH liver baseline	Homo sapiens	sample name: patient 210	liver status: NASH	type of intervention: Diet	time: baseline	age: 50	gender: male	scan date: 01/23/2015	tissue: liver biopsy	total RNA	Trizol extraction of total RNA was performed according to the manufacturer's instructions. Clean-up RNA with DNAse treatment were performed with Rneasy microkit Qiagen according to the manufacturer's instructions	Biotin	Biotinylated ssDNA were prepared according to the standard Affymetrix protocol from 100ng total RNA (GeneChip® WT PLUS Reagent Kit, Affymetrix).	9606	Following fragmentation, 5.5µg of ssDNA were hybridized for 16 hr at 45C on GeneChip®Human Gene 2.0 ST Array. GeneChips were washed and stained in the Affymetrix Fluidics Station 400.	GeneChips were scanned using GeneChip Scanner GCS3000.	The data were analyzed with Partek Genomics Suite 6.6 using Affymetrix default analysis settings and global scaling as normalization method.	GPL16686	Lefebvre,,Philippe	JK	Inserm	Bld Pr Jules Leclerc	Lille	59000	France	ftp://ftp.ncbi.nlm.nih.gov/geo/samples/GSM2203nnn/GSM2203450/suppl/GSM2203450_210_HuGene-2_0-st_.CEL.gz	53617	50	male	NASH	patient 210	01/23/2015	baseline	liver biopsy	Diet	NASH	male
GSM2203452	liver biopsy 213	GSM2203452	Public on Jul 11 2017	Jun 16 2016	Jul 11 2017	RNA	1	NASH liver baseline	Homo sapiens	sample name: patient 213	liver status: NASH	type of intervention: BS	time: baseline	age: 28	gender: female	scan date: 01/23/2015	tissue: liver biopsy	total RNA	Trizol extraction of total RNA was performed according to the manufacturer's instructions. Clean-up RNA with DNAse treatment were performed with Rneasy microkit Qiagen according to the manufacturer's instructions	Biotin	Biotinylated ssDNA were prepared according to the standard Affymetrix protocol from 100ng total RNA (GeneChip® WT PLUS Reagent Kit, Affymetrix).	9606	Following fragmentation, 5.5µg of ssDNA were hybridized for 16 hr at 45C on GeneChip®Human Gene 2.0 ST Array. GeneChips were washed and stained in the Affymetrix Fluidics Station 400.	GeneChips were scanned using GeneChip Scanner GCS3000.	The data were analyzed with Partek Genomics Suite 6.6 using Affymetrix default analysis settings and global scaling as normalization method.	GPL16686	Lefebvre,,Philippe	JK	Inserm	Bld Pr Jules Leclerc	Lille	59000	France	ftp://ftp.ncbi.nlm.nih.gov/geo/samples/GSM2203nnn/GSM2203452/suppl/GSM2203452_213_HuGene-2_0-st_.CEL.gz	53617	28	female	NASH	patient 213	01/23/2015	baseline	liver biopsy	BS	NASH	fpre
GSM2203454	liver biopsy 215	GSM2203454	Public on Jul 11 2017	Jun 16 2016	Jul 11 2017	RNA	1	NASH liver baseline	Homo sapiens	sample name: patient 215	liver status: NASH	type of intervention: BS	time: baseline	age: 49	gender: female	scan date: 01/23/2015	tissue: liver biopsy	total RNA	Trizol extraction of total RNA was performed according to the manufacturer's instructions. Clean-up RNA with DNAse treatment were performed with Rneasy microkit Qiagen according to the manufacturer's instructions	Biotin	Biotinylated ssDNA were prepared according to the standard Affymetrix protocol from 100ng total RNA (GeneChip® WT PLUS Reagent Kit, Affymetrix).	9606	Following fragmentation, 5.5µg of ssDNA were hybridized for 16 hr at 45C on GeneChip®Human Gene 2.0 ST Array. GeneChips were washed and stained in the Affymetrix Fluidics Station 400.	GeneChips were scanned using GeneChip Scanner GCS3000.	The data were analyzed with Partek Genomics Suite 6.6 using Affymetrix default analysis settings and global scaling as normalization method.	GPL16686	Lefebvre,,Philippe	JK	Inserm	Bld Pr Jules Leclerc	Lille	59000	France	ftp://ftp.ncbi.nlm.nih.gov/geo/samples/GSM2203nnn/GSM2203454/suppl/GSM2203454_215_HuGene-2_0-st_.CEL.gz	53617	49	female	NASH	patient 215	01/23/2015	baseline	liver biopsy	BS	NASH	fpre
GSM2203455	liver biopsy 216	GSM2203455	Public on Jul 11 2017	Jun 16 2016	Jul 11 2017	RNA	1	no NASH liver baseline	Homo sapiens	sample name: patient 216	liver status: no NASH	type of intervention: BS	time: baseline	age: 46	gender: female	scan date: 01/23/2015	tissue: liver biopsy	total RNA	Trizol extraction of total RNA was performed according to the manufacturer's instructions. Clean-up RNA with DNAse treatment were performed with Rneasy microkit Qiagen according to the manufacturer's instructions	Biotin	Biotinylated ssDNA were prepared according to the standard Affymetrix protocol from 100ng total RNA (GeneChip® WT PLUS Reagent Kit, Affymetrix).	9606	Following fragmentation, 5.5µg of ssDNA were hybridized for 16 hr at 45C on GeneChip®Human Gene 2.0 ST Array. GeneChips were washed and stained in the Affymetrix Fluidics Station 400.	GeneChips were scanned using GeneChip Scanner GCS3000.	The data were analyzed with Partek Genomics Suite 6.6 using Affymetrix default analysis settings and global scaling as normalization method.	GPL16686	Lefebvre,,Philippe	JK	Inserm	Bld Pr Jules Leclerc	Lille	59000	France	ftp://ftp.ncbi.nlm.nih.gov/geo/samples/GSM2203nnn/GSM2203455/suppl/GSM2203455_216_HuGene-2_0-st_.CEL.gz	53617	46	female	no NASH	patient 216	01/23/2015	baseline	liver biopsy	BS	NAFL	fpre
GSM2203457	liver biopsy 218	GSM2203457	Public on Jul 11 2017	Jun 16 2016	Jul 11 2017	RNA	1	NASH liver baseline	Homo sapiens	sample name: patient 218	liver status: NASH	type of intervention: BS	time: baseline	age: 47	gender: male	scan date: 01/27/2015	tissue: liver biopsy	total RNA	Trizol extraction of total RNA was performed according to the manufacturer's instructions. Clean-up RNA with DNAse treatment were performed with Rneasy microkit Qiagen according to the manufacturer's instructions	Biotin	Biotinylated ssDNA were prepared according to the standard Affymetrix protocol from 100ng total RNA (GeneChip® WT PLUS Reagent Kit, Affymetrix).	9606	Following fragmentation, 5.5µg of ssDNA were hybridized for 16 hr at 45C on GeneChip®Human Gene 2.0 ST Array. GeneChips were washed and stained in the Affymetrix Fluidics Station 400.	GeneChips were scanned using GeneChip Scanner GCS3000.	The data were analyzed with Partek Genomics Suite 6.6 using Affymetrix default analysis settings and global scaling as normalization method.	GPL16686	Lefebvre,,Philippe	JK	Inserm	Bld Pr Jules Leclerc	Lille	59000	France	ftp://ftp.ncbi.nlm.nih.gov/geo/samples/GSM2203nnn/GSM2203457/suppl/GSM2203457_218_HuGene-2_0-st_.CEL.gz	53617	47	male	NASH	patient 218	01/27/2015	baseline	liver biopsy	BS	NASH	male
GSM2203458	liver biopsy 219	GSM2203458	Public on Jul 11 2017	Jun 16 2016	Jul 11 2017	RNA	1	NASH liver baseline	Homo sapiens	sample name: patient 219	liver status: NASH	type of intervention: Diet	time: baseline	age: 26	gender: female	scan date: 01/27/2015	tissue: liver biopsy	total RNA	Trizol extraction of total RNA was performed according to the manufacturer's instructions. Clean-up RNA with DNAse treatment were performed with Rneasy microkit Qiagen according to the manufacturer's instructions	Biotin	Biotinylated ssDNA were prepared according to the standard Affymetrix protocol from 100ng total RNA (GeneChip® WT PLUS Reagent Kit, Affymetrix).	9606	Following fragmentation, 5.5µg of ssDNA were hybridized for 16 hr at 45C on GeneChip®Human Gene 2.0 ST Array. GeneChips were washed and stained in the Affymetrix Fluidics Station 400.	GeneChips were scanned using GeneChip Scanner GCS3000.	The data were analyzed with Partek Genomics Suite 6.6 using Affymetrix default analysis settings and global scaling as normalization method.	GPL16686	Lefebvre,,Philippe	JK	Inserm	Bld Pr Jules Leclerc	Lille	59000	France	ftp://ftp.ncbi.nlm.nih.gov/geo/samples/GSM2203nnn/GSM2203458/suppl/GSM2203458_219_HuGene-2_0-st_.CEL.gz	53617	26	female	NASH	patient 219	01/27/2015	baseline	liver biopsy	Diet	NASH	fpre
GSM2203459	liver biopsy 220	GSM2203459	Public on Jul 11 2017	Jun 16 2016	Jul 11 2017	RNA	1	no NASH liver baseline	Homo sapiens	sample name: patient 220	liver status: no NASH	type of intervention: BS	time: baseline	age: 31	gender: male	scan date: 01/27/2015	tissue: liver biopsy	total RNA	Trizol extraction of total RNA was performed according to the manufacturer's instructions. Clean-up RNA with DNAse treatment were performed with Rneasy microkit Qiagen according to the manufacturer's instructions	Biotin	Biotinylated ssDNA were prepared according to the standard Affymetrix protocol from 100ng total RNA (GeneChip® WT PLUS Reagent Kit, Affymetrix).	9606	Following fragmentation, 5.5µg of ssDNA were hybridized for 16 hr at 45C on GeneChip®Human Gene 2.0 ST Array. GeneChips were washed and stained in the Affymetrix Fluidics Station 400.	GeneChips were scanned using GeneChip Scanner GCS3000.	The data were analyzed with Partek Genomics Suite 6.6 using Affymetrix default analysis settings and global scaling as normalization method.	GPL16686	Lefebvre,,Philippe	JK	Inserm	Bld Pr Jules Leclerc	Lille	59000	France	ftp://ftp.ncbi.nlm.nih.gov/geo/samples/GSM2203nnn/GSM2203459/suppl/GSM2203459_220_HuGene-2_0-st_.CEL.gz	53617	31	male	no NASH	patient 220	01/27/2015	baseline	liver biopsy	BS	NAFL	male
GSM2203460	liver biopsy 221	GSM2203460	Public on Jul 11 2017	Jun 16 2016	Jul 11 2017	RNA	1	NASH liver baseline	Homo sapiens	sample name: patient 221	liver status: NASH	type of intervention: Diet	time: baseline	age: 24	gender: female	scan date: 01/27/2015	tissue: liver biopsy	total RNA	Trizol extraction of total RNA was performed according to the manufacturer's instructions. Clean-up RNA with DNAse treatment were performed with Rneasy microkit Qiagen according to the manufacturer's instructions	Biotin	Biotinylated ssDNA were prepared according to the standard Affymetrix protocol from 100ng total RNA (GeneChip® WT PLUS Reagent Kit, Affymetrix).	9606	Following fragmentation, 5.5µg of ssDNA were hybridized for 16 hr at 45C on GeneChip®Human Gene 2.0 ST Array. GeneChips were washed and stained in the Affymetrix Fluidics Station 400.	GeneChips were scanned using GeneChip Scanner GCS3000.	The data were analyzed with Partek Genomics Suite 6.6 using Affymetrix default analysis settings and global scaling as normalization method.	GPL16686	Lefebvre,,Philippe	JK	Inserm	Bld Pr Jules Leclerc	Lille	59000	France	ftp://ftp.ncbi.nlm.nih.gov/geo/samples/GSM2203nnn/GSM2203460/suppl/GSM2203460_221_HuGene-2_0-st_.CEL.gz	53617	24	female	NASH	patient 221	01/27/2015	baseline	liver biopsy	Diet	NASH	fpre
GSM2203461	liver biopsy 222	GSM2203461	Public on Jul 11 2017	Jun 16 2016	Jul 11 2017	RNA	1	no NASH liver baseline	Homo sapiens	sample name: patient 222	liver status: no NASH	type of intervention: BS	time: baseline	age: 34	gender: female	scan date: 01/27/2015	tissue: liver biopsy	total RNA	Trizol extraction of total RNA was performed according to the manufacturer's instructions. Clean-up RNA with DNAse treatment were performed with Rneasy microkit Qiagen according to the manufacturer's instructions	Biotin	Biotinylated ssDNA were prepared according to the standard Affymetrix protocol from 100ng total RNA (GeneChip® WT PLUS Reagent Kit, Affymetrix).	9606	Following fragmentation, 5.5µg of ssDNA were hybridized for 16 hr at 45C on GeneChip®Human Gene 2.0 ST Array. GeneChips were washed and stained in the Affymetrix Fluidics Station 400.	GeneChips were scanned using GeneChip Scanner GCS3000.	The data were analyzed with Partek Genomics Suite 6.6 using Affymetrix default analysis settings and global scaling as normalization method.	GPL16686	Lefebvre,,Philippe	JK	Inserm	Bld Pr Jules Leclerc	Lille	59000	France	ftp://ftp.ncbi.nlm.nih.gov/geo/samples/GSM2203nnn/GSM2203461/suppl/GSM2203461_222_HuGene-2_0-st_.CEL.gz	53617	34	female	no NASH	patient 222	01/27/2015	baseline	liver biopsy	BS	NAFL	fpre
GSM2203462	liver biopsy 223	GSM2203462	Public on Jul 11 2017	Jun 16 2016	Jul 11 2017	RNA	1	NASH liver baseline	Homo sapiens	sample name: patient 223	liver status: NASH	type of intervention: Diet	time: baseline	age: 33	gender: male	scan date: 01/27/2015	tissue: liver biopsy	total RNA	Trizol extraction of total RNA was performed according to the manufacturer's instructions. Clean-up RNA with DNAse treatment were performed with Rneasy microkit Qiagen according to the manufacturer's instructions	Biotin	Biotinylated ssDNA were prepared according to the standard Affymetrix protocol from 100ng total RNA (GeneChip® WT PLUS Reagent Kit, Affymetrix).	9606	Following fragmentation, 5.5µg of ssDNA were hybridized for 16 hr at 45C on GeneChip®Human Gene 2.0 ST Array. GeneChips were washed and stained in the Affymetrix Fluidics Station 400.	GeneChips were scanned using GeneChip Scanner GCS3000.	The data were analyzed with Partek Genomics Suite 6.6 using Affymetrix default analysis settings and global scaling as normalization method.	GPL16686	Lefebvre,,Philippe	JK	Inserm	Bld Pr Jules Leclerc	Lille	59000	France	ftp://ftp.ncbi.nlm.nih.gov/geo/samples/GSM2203nnn/GSM2203462/suppl/GSM2203462_223_HuGene-2_0-st_.CEL.gz	53617	33	male	NASH	patient 223	01/27/2015	baseline	liver biopsy	Diet	NASH	male
GSM2203463	liver biopsy 224	GSM2203463	Public on Jul 11 2017	Jun 16 2016	Jul 11 2017	RNA	1	no NASH liver baseline	Homo sapiens	sample name: patient 224	liver status: no NASH	type of intervention: BS	time: baseline	age: 18	gender: female	scan date: 01/27/2015	tissue: liver biopsy	total RNA	Trizol extraction of total RNA was performed according to the manufacturer's instructions. Clean-up RNA with DNAse treatment were performed with Rneasy microkit Qiagen according to the manufacturer's instructions	Biotin	Biotinylated ssDNA were prepared according to the standard Affymetrix protocol from 100ng total RNA (GeneChip® WT PLUS Reagent Kit, Affymetrix).	9606	Following fragmentation, 5.5µg of ssDNA were hybridized for 16 hr at 45C on GeneChip®Human Gene 2.0 ST Array. GeneChips were washed and stained in the Affymetrix Fluidics Station 400.	GeneChips were scanned using GeneChip Scanner GCS3000.	The data were analyzed with Partek Genomics Suite 6.6 using Affymetrix default analysis settings and global scaling as normalization method.	GPL16686	Lefebvre,,Philippe	JK	Inserm	Bld Pr Jules Leclerc	Lille	59000	France	ftp://ftp.ncbi.nlm.nih.gov/geo/samples/GSM2203nnn/GSM2203463/suppl/GSM2203463_224_HuGene-2_0-st_.CEL.gz	53617	18	female	no NASH	patient 224	01/27/2015	baseline	liver biopsy	BS	NAFL	fpre
GSM2203465	liver biopsy 226	GSM2203465	Public on Jul 11 2017	Jun 16 2016	Jul 11 2017	RNA	1	NASH liver baseline	Homo sapiens	sample name: patient 226	liver status: NASH	type of intervention: BS	time: baseline	age: 34	gender: male	scan date: 01/27/2015	tissue: liver biopsy	total RNA	Trizol extraction of total RNA was performed according to the manufacturer's instructions. Clean-up RNA with DNAse treatment were performed with Rneasy microkit Qiagen according to the manufacturer's instructions	Biotin	Biotinylated ssDNA were prepared according to the standard Affymetrix protocol from 100ng total RNA (GeneChip® WT PLUS Reagent Kit, Affymetrix).	9606	Following fragmentation, 5.5µg of ssDNA were hybridized for 16 hr at 45C on GeneChip®Human Gene 2.0 ST Array. GeneChips were washed and stained in the Affymetrix Fluidics Station 400.	GeneChips were scanned using GeneChip Scanner GCS3000.	The data were analyzed with Partek Genomics Suite 6.6 using Affymetrix default analysis settings and global scaling as normalization method.	GPL16686	Lefebvre,,Philippe	JK	Inserm	Bld Pr Jules Leclerc	Lille	59000	France	ftp://ftp.ncbi.nlm.nih.gov/geo/samples/GSM2203nnn/GSM2203465/suppl/GSM2203465_226_HuGene-2_0-st_.CEL.gz	53617	34	male	NASH	patient 226	01/27/2015	baseline	liver biopsy	BS	NASH	male
GSM2203466	liver biopsy 227	GSM2203466	Public on Jul 11 2017	Jun 16 2016	Jul 11 2017	RNA	1	NASH liver baseline	Homo sapiens	sample name: patient 227	liver status: NASH	type of intervention: Diet	time: baseline	age: 47	gender: female	scan date: 01/27/2015	tissue: liver biopsy	total RNA	Trizol extraction of total RNA was performed according to the manufacturer's instructions. Clean-up RNA with DNAse treatment were performed with Rneasy microkit Qiagen according to the manufacturer's instructions	Biotin	Biotinylated ssDNA were prepared according to the standard Affymetrix protocol from 100ng total RNA (GeneChip® WT PLUS Reagent Kit, Affymetrix).	9606	Following fragmentation, 5.5µg of ssDNA were hybridized for 16 hr at 45C on GeneChip®Human Gene 2.0 ST Array. GeneChips were washed and stained in the Affymetrix Fluidics Station 400.	GeneChips were scanned using GeneChip Scanner GCS3000.	The data were analyzed with Partek Genomics Suite 6.6 using Affymetrix default analysis settings and global scaling as normalization method.	GPL16686	Lefebvre,,Philippe	JK	Inserm	Bld Pr Jules Leclerc	Lille	59000	France	ftp://ftp.ncbi.nlm.nih.gov/geo/samples/GSM2203nnn/GSM2203466/suppl/GSM2203466_227_HuGene-2_0-st_.CEL.gz	53617	47	female	NASH	patient 227	01/27/2015	baseline	liver biopsy	Diet	NASH	fpre
GSM2203468	liver biopsy 229	GSM2203468	Public on Jul 11 2017	Jun 16 2016	Jul 11 2017	RNA	1	no NASH liver baseline	Homo sapiens	sample name: patient 229	liver status: no NASH	type of intervention: BS	time: baseline	age: 39	gender: female	scan date: 01/27/2015	tissue: liver biopsy	total RNA	Trizol extraction of total RNA was performed according to the manufacturer's instructions. Clean-up RNA with DNAse treatment were performed with Rneasy microkit Qiagen according to the manufacturer's instructions	Biotin	Biotinylated ssDNA were prepared according to the standard Affymetrix protocol from 100ng total RNA (GeneChip® WT PLUS Reagent Kit, Affymetrix).	9606	Following fragmentation, 5.5µg of ssDNA were hybridized for 16 hr at 45C on GeneChip®Human Gene 2.0 ST Array. GeneChips were washed and stained in the Affymetrix Fluidics Station 400.	GeneChips were scanned using GeneChip Scanner GCS3000.	The data were analyzed with Partek Genomics Suite 6.6 using Affymetrix default analysis settings and global scaling as normalization method.	GPL16686	Lefebvre,,Philippe	JK	Inserm	Bld Pr Jules Leclerc	Lille	59000	France	ftp://ftp.ncbi.nlm.nih.gov/geo/samples/GSM2203nnn/GSM2203468/suppl/GSM2203468_229_HuGene-2_0-st_.CEL.gz	53617	39	female	no NASH	patient 229	01/27/2015	baseline	liver biopsy	BS	NAFL	fpre
GSM2203469	liver biopsy 230	GSM2203469	Public on Jul 11 2017	Jun 16 2016	Jul 11 2017	RNA	1	NASH liver baseline	Homo sapiens	sample name: patient 230	liver status: NASH	type of intervention: BS	time: baseline	age: 44	gender: female	scan date: 01/27/2015	tissue: liver biopsy	total RNA	Trizol extraction of total RNA was performed according to the manufacturer's instructions. Clean-up RNA with DNAse treatment were performed with Rneasy microkit Qiagen according to the manufacturer's instructions	Biotin	Biotinylated ssDNA were prepared according to the standard Affymetrix protocol from 100ng total RNA (GeneChip® WT PLUS Reagent Kit, Affymetrix).	9606	Following fragmentation, 5.5µg of ssDNA were hybridized for 16 hr at 45C on GeneChip®Human Gene 2.0 ST Array. GeneChips were washed and stained in the Affymetrix Fluidics Station 400.	GeneChips were scanned using GeneChip Scanner GCS3000.	The data were analyzed with Partek Genomics Suite 6.6 using Affymetrix default analysis settings and global scaling as normalization method.	GPL16686	Lefebvre,,Philippe	JK	Inserm	Bld Pr Jules Leclerc	Lille	59000	France	ftp://ftp.ncbi.nlm.nih.gov/geo/samples/GSM2203nnn/GSM2203469/suppl/GSM2203469_230_HuGene-2_0-st_.CEL.gz	53617	44	female	NASH	patient 230	01/27/2015	baseline	liver biopsy	BS	NASH	fpre
GSM2203470	liver biopsy 231	GSM2203470	Public on Jul 11 2017	Jun 16 2016	Jul 11 2017	RNA	1	NASH liver baseline	Homo sapiens	sample name: patient 231	liver status: NASH	type of intervention: BS	time: baseline	age: 32	gender: male	scan date: 01/27/2015	tissue: liver biopsy	total RNA	Trizol extraction of total RNA was performed according to the manufacturer's instructions. Clean-up RNA with DNAse treatment were performed with Rneasy microkit Qiagen according to the manufacturer's instructions	Biotin	Biotinylated ssDNA were prepared according to the standard Affymetrix protocol from 100ng total RNA (GeneChip® WT PLUS Reagent Kit, Affymetrix).	9606	Following fragmentation, 5.5µg of ssDNA were hybridized for 16 hr at 45C on GeneChip®Human Gene 2.0 ST Array. GeneChips were washed and stained in the Affymetrix Fluidics Station 400.	GeneChips were scanned using GeneChip Scanner GCS3000.	The data were analyzed with Partek Genomics Suite 6.6 using Affymetrix default analysis settings and global scaling as normalization method.	GPL16686	Lefebvre,,Philippe	JK	Inserm	Bld Pr Jules Leclerc	Lille	59000	France	ftp://ftp.ncbi.nlm.nih.gov/geo/samples/GSM2203nnn/GSM2203470/suppl/GSM2203470_231_HuGene-2_0-st_.CEL.gz	53617	32	male	NASH	patient 231	01/27/2015	baseline	liver biopsy	BS	NASH	male
GSM2203471	liver biopsy 232	GSM2203471	Public on Jul 11 2017	Jun 16 2016	Jul 11 2017	RNA	1	no NASH liver baseline	Homo sapiens	sample name: patient 232	liver status: no NASH	type of intervention: BS	time: baseline	age: 41	gender: female	scan date: 01/27/2015	tissue: liver biopsy	total RNA	Trizol extraction of total RNA was performed according to the manufacturer's instructions. Clean-up RNA with DNAse treatment were performed with Rneasy microkit Qiagen according to the manufacturer's instructions	Biotin	Biotinylated ssDNA were prepared according to the standard Affymetrix protocol from 100ng total RNA (GeneChip® WT PLUS Reagent Kit, Affymetrix).	9606	Following fragmentation, 5.5µg of ssDNA were hybridized for 16 hr at 45C on GeneChip®Human Gene 2.0 ST Array. GeneChips were washed and stained in the Affymetrix Fluidics Station 400.	GeneChips were scanned using GeneChip Scanner GCS3000.	The data were analyzed with Partek Genomics Suite 6.6 using Affymetrix default analysis settings and global scaling as normalization method.	GPL16686	Lefebvre,,Philippe	JK	Inserm	Bld Pr Jules Leclerc	Lille	59000	France	ftp://ftp.ncbi.nlm.nih.gov/geo/samples/GSM2203nnn/GSM2203471/suppl/GSM2203471_232_HuGene-2_0-st_.CEL.gz	53617	41	female	no NASH	patient 232	01/27/2015	baseline	liver biopsy	BS	NAFL	fpre
GSM2203472	liver biopsy 233	GSM2203472	Public on Jul 11 2017	Jun 16 2016	Jul 11 2017	RNA	1	NASH liver baseline	Homo sapiens	sample name: patient 233	liver status: NASH	type of intervention: BS	time: baseline	age: 48	gender: male	scan date: 01/27/2015	tissue: liver biopsy	total RNA	Trizol extraction of total RNA was performed according to the manufacturer's instructions. Clean-up RNA with DNAse treatment were performed with Rneasy microkit Qiagen according to the manufacturer's instructions	Biotin	Biotinylated ssDNA were prepared according to the standard Affymetrix protocol from 100ng total RNA (GeneChip® WT PLUS Reagent Kit, Affymetrix).	9606	Following fragmentation, 5.5µg of ssDNA were hybridized for 16 hr at 45C on GeneChip®Human Gene 2.0 ST Array. GeneChips were washed and stained in the Affymetrix Fluidics Station 400.	GeneChips were scanned using GeneChip Scanner GCS3000.	The data were analyzed with Partek Genomics Suite 6.6 using Affymetrix default analysis settings and global scaling as normalization method.	GPL16686	Lefebvre,,Philippe	JK	Inserm	Bld Pr Jules Leclerc	Lille	59000	France	ftp://ftp.ncbi.nlm.nih.gov/geo/samples/GSM2203nnn/GSM2203472/suppl/GSM2203472_233_HuGene-2_0-st_.CEL.gz	53617	48	male	NASH	patient 233	01/27/2015	baseline	liver biopsy	BS	NASH	male
GSM2203474	liver biopsy 235	GSM2203474	Public on Jul 11 2017	Jun 16 2016	Jul 11 2017	RNA	1	NASH liver baseline	Homo sapiens	sample name: patient 235	liver status: NASH	type of intervention: BS	time: baseline	age: 38	gender: female	scan date: 01/27/2015	tissue: liver biopsy	total RNA	Trizol extraction of total RNA was performed according to the manufacturer's instructions. Clean-up RNA with DNAse treatment were performed with Rneasy microkit Qiagen according to the manufacturer's instructions	Biotin	Biotinylated ssDNA were prepared according to the standard Affymetrix protocol from 100ng total RNA (GeneChip® WT PLUS Reagent Kit, Affymetrix).	9606	Following fragmentation, 5.5µg of ssDNA were hybridized for 16 hr at 45C on GeneChip®Human Gene 2.0 ST Array. GeneChips were washed and stained in the Affymetrix Fluidics Station 400.	GeneChips were scanned using GeneChip Scanner GCS3000.	The data were analyzed with Partek Genomics Suite 6.6 using Affymetrix default analysis settings and global scaling as normalization method.	GPL16686	Lefebvre,,Philippe	JK	Inserm	Bld Pr Jules Leclerc	Lille	59000	France	ftp://ftp.ncbi.nlm.nih.gov/geo/samples/GSM2203nnn/GSM2203474/suppl/GSM2203474_235_HuGene-2_0-st_.CEL.gz	53617	38	female	NASH	patient 235	01/27/2015	baseline	liver biopsy	BS	NASH	fpre
GSM2203475	liver biopsy 236	GSM2203475	Public on Jul 11 2017	Jun 16 2016	Jul 11 2017	RNA	1	NASH liver baseline	Homo sapiens	sample name: patient 236	liver status: NASH	type of intervention: BS	time: baseline	age: 55	gender: male	scan date: 01/27/2015	tissue: liver biopsy	total RNA	Trizol extraction of total RNA was performed according to the manufacturer's instructions. Clean-up RNA with DNAse treatment were performed with Rneasy microkit Qiagen according to the manufacturer's instructions	Biotin	Biotinylated ssDNA were prepared according to the standard Affymetrix protocol from 100ng total RNA (GeneChip® WT PLUS Reagent Kit, Affymetrix).	9606	Following fragmentation, 5.5µg of ssDNA were hybridized for 16 hr at 45C on GeneChip®Human Gene 2.0 ST Array. GeneChips were washed and stained in the Affymetrix Fluidics Station 400.	GeneChips were scanned using GeneChip Scanner GCS3000.	The data were analyzed with Partek Genomics Suite 6.6 using Affymetrix default analysis settings and global scaling as normalization method.	GPL16686	Lefebvre,,Philippe	JK	Inserm	Bld Pr Jules Leclerc	Lille	59000	France	ftp://ftp.ncbi.nlm.nih.gov/geo/samples/GSM2203nnn/GSM2203475/suppl/GSM2203475_236_HuGene-2_0-st_.CEL.gz	53617	55	male	NASH	patient 236	01/27/2015	baseline	liver biopsy	BS	NASH	male
GSM2203476	liver biopsy 237	GSM2203476	Public on Jul 11 2017	Jun 16 2016	Jul 11 2017	RNA	1	NASH liver baseline	Homo sapiens	sample name: patient 237	liver status: NASH	type of intervention: Diet	time: baseline	age: 42	gender: female	scan date: 01/27/2015	tissue: liver biopsy	total RNA	Trizol extraction of total RNA was performed according to the manufacturer's instructions. Clean-up RNA with DNAse treatment were performed with Rneasy microkit Qiagen according to the manufacturer's instructions	Biotin	Biotinylated ssDNA were prepared according to the standard Affymetrix protocol from 100ng total RNA (GeneChip® WT PLUS Reagent Kit, Affymetrix).	9606	Following fragmentation, 5.5µg of ssDNA were hybridized for 16 hr at 45C on GeneChip®Human Gene 2.0 ST Array. GeneChips were washed and stained in the Affymetrix Fluidics Station 400.	GeneChips were scanned using GeneChip Scanner GCS3000.	The data were analyzed with Partek Genomics Suite 6.6 using Affymetrix default analysis settings and global scaling as normalization method.	GPL16686	Lefebvre,,Philippe	JK	Inserm	Bld Pr Jules Leclerc	Lille	59000	France	ftp://ftp.ncbi.nlm.nih.gov/geo/samples/GSM2203nnn/GSM2203476/suppl/GSM2203476_237_HuGene-2_0-st_.CEL.gz	53617	42	female	NASH	patient 237	01/27/2015	baseline	liver biopsy	Diet	NASH	fpre
GSM2203477	liver biopsy 238	GSM2203477	Public on Jul 11 2017	Jun 16 2016	Jul 11 2017	RNA	1	NASH liver baseline	Homo sapiens	sample name: patient 238	liver status: NASH	type of intervention: Diet	time: baseline	age: 52	gender: male	scan date: 01/30/2015	tissue: liver biopsy	total RNA	Trizol extraction of total RNA was performed according to the manufacturer's instructions. Clean-up RNA with DNAse treatment were performed with Rneasy microkit Qiagen according to the manufacturer's instructions	Biotin	Biotinylated ssDNA were prepared according to the standard Affymetrix protocol from 100ng total RNA (GeneChip® WT PLUS Reagent Kit, Affymetrix).	9606	Following fragmentation, 5.5µg of ssDNA were hybridized for 16 hr at 45C on GeneChip®Human Gene 2.0 ST Array. GeneChips were washed and stained in the Affymetrix Fluidics Station 400.	GeneChips were scanned using GeneChip Scanner GCS3000.	The data were analyzed with Partek Genomics Suite 6.6 using Affymetrix default analysis settings and global scaling as normalization method.	GPL16686	Lefebvre,,Philippe	JK	Inserm	Bld Pr Jules Leclerc	Lille	59000	France	ftp://ftp.ncbi.nlm.nih.gov/geo/samples/GSM2203nnn/GSM2203477/suppl/GSM2203477_238_HuGene-2_0-st_.CEL.gz	53617	52	male	NASH	patient 238	01/30/2015	baseline	liver biopsy	Diet	NASH	male
GSM2203479	liver biopsy 240	GSM2203479	Public on Jul 11 2017	Jun 16 2016	Jul 11 2017	RNA	1	NASH liver baseline	Homo sapiens	sample name: patient 240	liver status: NASH	type of intervention: BS	time: baseline	age: 21	gender: male	scan date: 01/30/2015	tissue: liver biopsy	total RNA	Trizol extraction of total RNA was performed according to the manufacturer's instructions. Clean-up RNA with DNAse treatment were performed with Rneasy microkit Qiagen according to the manufacturer's instructions	Biotin	Biotinylated ssDNA were prepared according to the standard Affymetrix protocol from 100ng total RNA (GeneChip® WT PLUS Reagent Kit, Affymetrix).	9606	Following fragmentation, 5.5µg of ssDNA were hybridized for 16 hr at 45C on GeneChip®Human Gene 2.0 ST Array. GeneChips were washed and stained in the Affymetrix Fluidics Station 400.	GeneChips were scanned using GeneChip Scanner GCS3000.	The data were analyzed with Partek Genomics Suite 6.6 using Affymetrix default analysis settings and global scaling as normalization method.	GPL16686	Lefebvre,,Philippe	JK	Inserm	Bld Pr Jules Leclerc	Lille	59000	France	ftp://ftp.ncbi.nlm.nih.gov/geo/samples/GSM2203nnn/GSM2203479/suppl/GSM2203479_240_HuGene-2_0-st_.CEL.gz	53617	21	male	NASH	patient 240	01/30/2015	baseline	liver biopsy	BS	NASH	male
GSM2203480	liver biopsy 241	GSM2203480	Public on Jul 11 2017	Jun 16 2016	Jul 11 2017	RNA	1	NASH liver baseline	Homo sapiens	sample name: patient 241	liver status: NASH	type of intervention: BS	time: baseline	age: 37	gender: female	scan date: 01/30/2015	tissue: liver biopsy	total RNA	Trizol extraction of total RNA was performed according to the manufacturer's instructions. Clean-up RNA with DNAse treatment were performed with Rneasy microkit Qiagen according to the manufacturer's instructions	Biotin	Biotinylated ssDNA were prepared according to the standard Affymetrix protocol from 100ng total RNA (GeneChip® WT PLUS Reagent Kit, Affymetrix).	9606	Following fragmentation, 5.5µg of ssDNA were hybridized for 16 hr at 45C on GeneChip®Human Gene 2.0 ST Array. GeneChips were washed and stained in the Affymetrix Fluidics Station 400.	GeneChips were scanned using GeneChip Scanner GCS3000.	The data were analyzed with Partek Genomics Suite 6.6 using Affymetrix default analysis settings and global scaling as normalization method.	GPL16686	Lefebvre,,Philippe	JK	Inserm	Bld Pr Jules Leclerc	Lille	59000	France	ftp://ftp.ncbi.nlm.nih.gov/geo/samples/GSM2203nnn/GSM2203480/suppl/GSM2203480_241_HuGene-2_0-st_.CEL.gz	53617	37	female	NASH	patient 241	01/30/2015	baseline	liver biopsy	BS	NASH	fpre
GSM2203481	liver biopsy 243	GSM2203481	Public on Jul 11 2017	Jun 16 2016	Jul 11 2017	RNA	1	no NASH liver baseline	Homo sapiens	sample name: patient 243	liver status: no NASH	type of intervention: BS	time: baseline	age: 36	gender: female	scan date: 01/30/2015	tissue: liver biopsy	total RNA	Trizol extraction of total RNA was performed according to the manufacturer's instructions. Clean-up RNA with DNAse treatment were performed with Rneasy microkit Qiagen according to the manufacturer's instructions	Biotin	Biotinylated ssDNA were prepared according to the standard Affymetrix protocol from 100ng total RNA (GeneChip® WT PLUS Reagent Kit, Affymetrix).	9606	Following fragmentation, 5.5µg of ssDNA were hybridized for 16 hr at 45C on GeneChip®Human Gene 2.0 ST Array. GeneChips were washed and stained in the Affymetrix Fluidics Station 400.	GeneChips were scanned using GeneChip Scanner GCS3000.	The data were analyzed with Partek Genomics Suite 6.6 using Affymetrix default analysis settings and global scaling as normalization method.	GPL16686	Lefebvre,,Philippe	JK	Inserm	Bld Pr Jules Leclerc	Lille	59000	France	ftp://ftp.ncbi.nlm.nih.gov/geo/samples/GSM2203nnn/GSM2203481/suppl/GSM2203481_243_HuGene-2_0-st_.CEL.gz	53617	36	female	no NASH	patient 243	01/30/2015	baseline	liver biopsy	BS	NAFL	fpre
GSM2203484	liver biopsy 247	GSM2203484	Public on Jul 11 2017	Jun 16 2016	Jul 11 2017	RNA	1	no NASH liver baseline	Homo sapiens	sample name: patient 247	liver status: no NASH	type of intervention: BS	time: baseline	age: 25	gender: female	scan date: 01/30/2015	tissue: liver biopsy	total RNA	Trizol extraction of total RNA was performed according to the manufacturer's instructions. Clean-up RNA with DNAse treatment were performed with Rneasy microkit Qiagen according to the manufacturer's instructions	Biotin	Biotinylated ssDNA were prepared according to the standard Affymetrix protocol from 100ng total RNA (GeneChip® WT PLUS Reagent Kit, Affymetrix).	9606	Following fragmentation, 5.5µg of ssDNA were hybridized for 16 hr at 45C on GeneChip®Human Gene 2.0 ST Array. GeneChips were washed and stained in the Affymetrix Fluidics Station 400.	GeneChips were scanned using GeneChip Scanner GCS3000.	The data were analyzed with Partek Genomics Suite 6.6 using Affymetrix default analysis settings and global scaling as normalization method.	GPL16686	Lefebvre,,Philippe	JK	Inserm	Bld Pr Jules Leclerc	Lille	59000	France	ftp://ftp.ncbi.nlm.nih.gov/geo/samples/GSM2203nnn/GSM2203484/suppl/GSM2203484_247_HuGene-2_0-st_.CEL.gz	53617	25	female	no NASH	patient 247	01/30/2015	baseline	liver biopsy	BS	NAFL	fpre

## Sheet: GSE89632
	title	geo_accession	status	submission_date	last_update_date	type	channel_count	source_name_ch1	organism_ch1	characteristics_ch1	characteristics_ch1.1	characteristics_ch1.2	characteristics_ch1.3	characteristics_ch1.4	characteristics_ch1.5	characteristics_ch1.6	characteristics_ch1.7	characteristics_ch1.8	characteristics_ch1.9	characteristics_ch1.10	characteristics_ch1.11	characteristics_ch1.12	characteristics_ch1.13	characteristics_ch1.14	characteristics_ch1.15	characteristics_ch1.16	characteristics_ch1.17	characteristics_ch1.18	characteristics_ch1.19	characteristics_ch1.20	characteristics_ch1.21	characteristics_ch1.22	characteristics_ch1.23	characteristics_ch1.24	characteristics_ch1.25	molecule_ch1	extract_protocol_ch1	label_ch1	label_protocol_ch1	taxid_ch1	hyb_protocol	scan_protocol	data_processing	platform_id	contact_name	contact_email	contact_phone	contact_department	contact_institute
GSM2385723	liver_SS_CL-90	GSM2385723	Public on Nov 08 2016	Nov 07 2016	Nov 08 2016	RNA	1	liver	Homo sapiens	array ^sample: 8473515071_L	diagnosis: SS	steatosis (%): 80	fibrosis (stage): 0	lobular inflammation (severity): 0	ballooning (intensity): 0	nafld activity score: 3	age (y): 46	gender: male	body mass index (kg/m2): 41.19	waist (cm): 120.75	aspartate transaminase (u/l): 31	alanine transaminase (u/l): 61	alkaline phosphatase (u/l): 50	triglycerides (mmol/l): 2.2	total cholesterol (mmol/l): 3.93	ldl cholesterol (mmol/l): 2.11	hdl cholesterol (mmol/l): 0.81	fasting glucose (mmol/l): 5.3	fasting insulin (pmol/l): 185	homa-insulin resistance: 7.26	hemoglobin a1c: 0.055	diabetes: no				total RNA	Total RNA was extracted from liver biopsies using the mirVana miRNA Isolation kit (Life Technologies Corp., Carlsbad, CA, USA). RNA concentration and purity were assessed with a Thermo Scientific's NanoDrop 1000 Spectrophotometer (NanoDrop Technologies, Wilmington, DE, USA) and quality was assessed with an Agilent 2100 Bioanalyzer (Agilent, Palo Alto, CA, USA).	Cy3	200 ng of RNA were labelled and amplified following Illumina Whole Genome Expression - DASL assay kit for partially degraded and FFPE derived RNA.	9606	Standard Illumina hybridization protocol	Standard Illumina scanning protocol	Data was checked for overall quality using R (v2.15.1) with the lumi Bioconductor package. Nine outliers (4 NASH, 5 SS), which fell below the threshold for one or more of the quality metrics calculated with this package, were excluded from further analysis. The data were imported in GeneSpring v12.5 (Agilent) and normalized using a quantile normalization followed by a “per probe” median centered …	GPL14951	Johane,P.,Allard	johane.allard@uhn.on.ca	416-340-5159	Medicine	University Health Network
GSM2385724	liver_SS_CL-91	GSM2385724	Public on Nov 08 2016	Nov 07 2016	Nov 08 2016	RNA	1	liver	Homo sapiens	array ^sample: 8473515021_I	diagnosis: SS	steatosis (%): 30	fibrosis (stage): 0	lobular inflammation (severity): 0	ballooning (intensity): 0	nafld activity score: 1	age (y): 47	gender: female	body mass index (kg/m2): 28.89	waist (cm): 93.75	aspartate transaminase (u/l): 29	alanine transaminase (u/l): 37	alkaline phosphatase (u/l): 53	triglycerides (mmol/l): 0.6	total cholesterol (mmol/l): 3.79	ldl cholesterol (mmol/l): 2.31	hdl cholesterol (mmol/l): 1.21	fasting glucose (mmol/l): 8	fasting insulin (pmol/l): 65	homa-insulin resistance: 3.85	diabetes: yes					total RNA	Total RNA was extracted from liver biopsies using the mirVana miRNA Isolation kit (Life Technologies Corp., Carlsbad, CA, USA). RNA concentration and purity were assessed with a Thermo Scientific's NanoDrop 1000 Spectrophotometer (NanoDrop Technologies, Wilmington, DE, USA) and quality was assessed with an Agilent 2100 Bioanalyzer (Agilent, Palo Alto, CA, USA).	Cy3	200 ng of RNA were labelled and amplified following Illumina Whole Genome Expression - DASL assay kit for partially degraded and FFPE derived RNA.	9606	Standard Illumina hybridization protocol	Standard Illumina scanning protocol	Data was checked for overall quality using R (v2.15.1) with the lumi Bioconductor package. Nine outliers (4 NASH, 5 SS), which fell below the threshold for one or more of the quality metrics calculated with this package, were excluded from further analysis. The data were imported in GeneSpring v12.5 (Agilent) and normalized using a quantile normalization followed by a “per probe” median centered …	GPL14951	Johane,P.,Allard	johane.allard@uhn.on.ca	416-340-5159	Medicine	University Health Network
GSM2385725	liver_SS_CL-92	GSM2385725	Public on Nov 08 2016	Nov 07 2016	Nov 08 2016	RNA	1	liver	Homo sapiens	array ^sample: 8473515077_L	diagnosis: SS	steatosis (%): 50	fibrosis (stage): 0	lobular inflammation (severity): 0	ballooning (intensity): 0	nafld activity score: 2	age (y): 30	gender: male	body mass index (kg/m2): 32.90	waist (cm): 115.75	aspartate transaminase (u/l): 29	alanine transaminase (u/l): 42	alkaline phosphatase (u/l): 275	triglycerides (mmol/l): 1.26	total cholesterol (mmol/l): 3.53	ldl cholesterol (mmol/l): 1.95	hdl cholesterol (mmol/l): 1	fasting glucose (mmol/l): 4.8	hemoglobin a1c: 0.057	diabetes: no						total RNA	Total RNA was extracted from liver biopsies using the mirVana miRNA Isolation kit (Life Technologies Corp., Carlsbad, CA, USA). RNA concentration and purity were assessed with a Thermo Scientific's NanoDrop 1000 Spectrophotometer (NanoDrop Technologies, Wilmington, DE, USA) and quality was assessed with an Agilent 2100 Bioanalyzer (Agilent, Palo Alto, CA, USA).	Cy3	200 ng of RNA were labelled and amplified following Illumina Whole Genome Expression - DASL assay kit for partially degraded and FFPE derived RNA.	9606	Standard Illumina hybridization protocol	Standard Illumina scanning protocol	Data was checked for overall quality using R (v2.15.1) with the lumi Bioconductor package. Nine outliers (4 NASH, 5 SS), which fell below the threshold for one or more of the quality metrics calculated with this package, were excluded from further analysis. The data were imported in GeneSpring v12.5 (Agilent) and normalized using a quantile normalization followed by a “per probe” median centered …	GPL14951	Johane,P.,Allard	johane.allard@uhn.on.ca	416-340-5159	Medicine	University Health Network
GSM2385726	liver_SS_CL-95	GSM2385726	Public on Nov 08 2016	Nov 07 2016	Nov 08 2016	RNA	1	liver	Homo sapiens	array ^sample: 8473515032_G	diagnosis: SS	steatosis (%): 40	fibrosis (stage): 0	lobular inflammation (severity): 0	ballooning (intensity): 0	nafld activity score: 2	age (y): 35	gender: female	body mass index (kg/m2): 27.24	waist (cm): 99.5	aspartate transaminase (u/l): 17	alanine transaminase (u/l): 21	alkaline phosphatase (u/l): 60	triglycerides (mmol/l): 2.14	total cholesterol (mmol/l): 5.79	ldl cholesterol (mmol/l): 3.91	hdl cholesterol (mmol/l): 0.9	fasting glucose (mmol/l): 5.5	fasting insulin (pmol/l): 74	homa-insulin resistance: 3.01	hemoglobin a1c: 0.055	diabetes: yes				total RNA	Total RNA was extracted from liver biopsies using the mirVana miRNA Isolation kit (Life Technologies Corp., Carlsbad, CA, USA). RNA concentration and purity were assessed with a Thermo Scientific's NanoDrop 1000 Spectrophotometer (NanoDrop Technologies, Wilmington, DE, USA) and quality was assessed with an Agilent 2100 Bioanalyzer (Agilent, Palo Alto, CA, USA).	Cy3	200 ng of RNA were labelled and amplified following Illumina Whole Genome Expression - DASL assay kit for partially degraded and FFPE derived RNA.	9606	Standard Illumina hybridization protocol	Standard Illumina scanning protocol	Data was checked for overall quality using R (v2.15.1) with the lumi Bioconductor package. Nine outliers (4 NASH, 5 SS), which fell below the threshold for one or more of the quality metrics calculated with this package, were excluded from further analysis. The data were imported in GeneSpring v12.5 (Agilent) and normalized using a quantile normalization followed by a “per probe” median centered …	GPL14951	Johane,P.,Allard	johane.allard@uhn.on.ca	416-340-5159	Medicine	University Health Network
GSM2385727	liver_SS_CL-96	GSM2385727	Public on Nov 08 2016	Nov 07 2016	Nov 08 2016	RNA	1	liver	Homo sapiens	array ^sample: 8473515023_B	diagnosis: SS	steatosis (%): 40	fibrosis (stage): 0	lobular inflammation (severity): 0	ballooning (intensity): 0	nafld activity score: 2	age (y): 31	gender: male	body mass index (kg/m2): 29.22	waist (cm): 101.5	aspartate transaminase (u/l): 35	alanine transaminase (u/l): 72	alkaline phosphatase (u/l): 56	triglycerides (mmol/l): 1.86	total cholesterol (mmol/l): 5.57	ldl cholesterol (mmol/l): 3.33	hdl cholesterol (mmol/l): 1.39	fasting glucose (mmol/l): 4.7	fasting insulin (pmol/l): 61	homa-insulin resistance: 2.12	hemoglobin a1c: 0.052	diabetes: no				total RNA	Total RNA was extracted from liver biopsies using the mirVana miRNA Isolation kit (Life Technologies Corp., Carlsbad, CA, USA). RNA concentration and purity were assessed with a Thermo Scientific's NanoDrop 1000 Spectrophotometer (NanoDrop Technologies, Wilmington, DE, USA) and quality was assessed with an Agilent 2100 Bioanalyzer (Agilent, Palo Alto, CA, USA).	Cy3	200 ng of RNA were labelled and amplified following Illumina Whole Genome Expression - DASL assay kit for partially degraded and FFPE derived RNA.	9606	Standard Illumina hybridization protocol	Standard Illumina scanning protocol	Data was checked for overall quality using R (v2.15.1) with the lumi Bioconductor package. Nine outliers (4 NASH, 5 SS), which fell below the threshold for one or more of the quality metrics calculated with this package, were excluded from further analysis. The data were imported in GeneSpring v12.5 (Agilent) and normalized using a quantile normalization followed by a “per probe” median centered …	GPL14951	Johane,P.,Allard	johane.allard@uhn.on.ca	416-340-5159	Medicine	University Health Network
GSM2385729	liver_NASH_CL-98	GSM2385729	Public on Nov 08 2016	Nov 07 2016	Nov 08 2016	RNA	1	liver	Homo sapiens	array ^sample: 8473515023_C	diagnosis: NASH	steatosis (%): 80	fibrosis (stage): 0	lobular inflammation (severity): 1	ballooning (intensity): 1	nafld activity score: 5	age (y): 29	gender: male	body mass index (kg/m2): 29.76	waist (cm): 106.25	aspartate transaminase (u/l): 88	alanine transaminase (u/l): 145	alkaline phosphatase (u/l): 95	triglycerides (mmol/l): 3.7	total cholesterol (mmol/l): 5.82	ldl cholesterol (mmol/l): 2.82	hdl cholesterol (mmol/l): 1.3	fasting glucose (mmol/l): 5.7	fasting insulin (pmol/l): 128	homa-insulin resistance: 5.40	hemoglobin a1c: 0.061	diabetes: no				total RNA	Total RNA was extracted from liver biopsies using the mirVana miRNA Isolation kit (Life Technologies Corp., Carlsbad, CA, USA). RNA concentration and purity were assessed with a Thermo Scientific's NanoDrop 1000 Spectrophotometer (NanoDrop Technologies, Wilmington, DE, USA) and quality was assessed with an Agilent 2100 Bioanalyzer (Agilent, Palo Alto, CA, USA).	Cy3	200 ng of RNA were labelled and amplified following Illumina Whole Genome Expression - DASL assay kit for partially degraded and FFPE derived RNA.	9606	Standard Illumina hybridization protocol	Standard Illumina scanning protocol	Data was checked for overall quality using R (v2.15.1) with the lumi Bioconductor package. Nine outliers (4 NASH, 5 SS), which fell below the threshold for one or more of the quality metrics calculated with this package, were excluded from further analysis. The data were imported in GeneSpring v12.5 (Agilent) and normalized using a quantile normalization followed by a “per probe” median centered …	GPL14951	Johane,P.,Allard	johane.allard@uhn.on.ca	416-340-5159	Medicine	University Health Network
GSM2385730	liver_SS_CL-100	GSM2385730	Public on Nov 08 2016	Nov 07 2016	Nov 08 2016	RNA	1	liver	Homo sapiens	array ^sample: 8473515071_H	diagnosis: SS	steatosis (%): 10	fibrosis (stage): 0	lobular inflammation (severity): 0	ballooning (intensity): 0	nafld activity score: 1	age (y): 42	gender: male	body mass index (kg/m2): 30.11	waist (cm): 108.5	aspartate transaminase (u/l): 32	alanine transaminase (u/l): 69	alkaline phosphatase (u/l): 75	triglycerides (mmol/l): 1.33	total cholesterol (mmol/l): 4.81	ldl cholesterol (mmol/l): 3.29	hdl cholesterol (mmol/l): 0.91	fasting glucose (mmol/l): 4.7	fasting insulin (pmol/l): 111	homa-insulin resistance: 3.86	hemoglobin a1c: 0.049	diabetes: no	liver arachidonic acid (% of total lipids): 5.12	liver eicosapentaenoic acid (% of total lipids): 0.00	liver docosahexaenoic acid (% of total lipids): 2.79	total RNA	Total RNA was extracted from liver biopsies using the mirVana miRNA Isolation kit (Life Technologies Corp., Carlsbad, CA, USA). RNA concentration and purity were assessed with a Thermo Scientific's NanoDrop 1000 Spectrophotometer (NanoDrop Technologies, Wilmington, DE, USA) and quality was assessed with an Agilent 2100 Bioanalyzer (Agilent, Palo Alto, CA, USA).	Cy3	200 ng of RNA were labelled and amplified following Illumina Whole Genome Expression - DASL assay kit for partially degraded and FFPE derived RNA.	9606	Standard Illumina hybridization protocol	Standard Illumina scanning protocol	Data was checked for overall quality using R (v2.15.1) with the lumi Bioconductor package. Nine outliers (4 NASH, 5 SS), which fell below the threshold for one or more of the quality metrics calculated with this package, were excluded from further analysis. The data were imported in GeneSpring v12.5 (Agilent) and normalized using a quantile normalization followed by a “per probe” median centered …	GPL14951	Johane,P.,Allard	johane.allard@uhn.on.ca	416-340-5159	Medicine	University Health Network
GSM2385731	liver_NASH_CL-103	GSM2385731	Public on Nov 08 2016	Nov 07 2016	Nov 08 2016	RNA	1	liver	Homo sapiens	array ^sample: 8473515039_E	diagnosis: NASH	steatosis (%): 60	fibrosis (stage): 1	lobular inflammation (severity): 2	ballooning (intensity): 1	nafld activity score: 5	age (y): 34	gender: female	body mass index (kg/m2): 28.47	waist (cm): 91	aspartate transaminase (u/l): 36	alanine transaminase (u/l): 81	alkaline phosphatase (u/l): 70	triglycerides (mmol/l): 1.77	total cholesterol (mmol/l): 7.67	ldl cholesterol (mmol/l): 5.46	hdl cholesterol (mmol/l): 1.4	fasting glucose (mmol/l): 5.5	fasting insulin (pmol/l): 145	homa-insulin resistance: 5.91	hemoglobin a1c: 0.058	diabetes: no	liver arachidonic acid (% of total lipids): 2.36	liver eicosapentaenoic acid (% of total lipids): 0.14	liver docosahexaenoic acid (% of total lipids): 0.84	total RNA	Total RNA was extracted from liver biopsies using the mirVana miRNA Isolation kit (Life Technologies Corp., Carlsbad, CA, USA). RNA concentration and purity were assessed with a Thermo Scientific's NanoDrop 1000 Spectrophotometer (NanoDrop Technologies, Wilmington, DE, USA) and quality was assessed with an Agilent 2100 Bioanalyzer (Agilent, Palo Alto, CA, USA).	Cy3	200 ng of RNA were labelled and amplified following Illumina Whole Genome Expression - DASL assay kit for partially degraded and FFPE derived RNA.	9606	Standard Illumina hybridization protocol	Standard Illumina scanning protocol	Data was checked for overall quality using R (v2.15.1) with the lumi Bioconductor package. Nine outliers (4 NASH, 5 SS), which fell below the threshold for one or more of the quality metrics calculated with this package, were excluded from further analysis. The data were imported in GeneSpring v12.5 (Agilent) and normalized using a quantile normalization followed by a “per probe” median centered …	GPL14951	Johane,P.,Allard	johane.allard@uhn.on.ca	416-340-5159	Medicine	University Health Network
GSM2385732	liver_NASH_CL-106	GSM2385732	Public on Nov 08 2016	Nov 07 2016	Nov 08 2016	RNA	1	liver	Homo sapiens	array ^sample: 8473515039_F	diagnosis: NASH	steatosis (%): 10	fibrosis (stage): 1	lobular inflammation (severity): 2	ballooning (intensity): 1	nafld activity score: 4	age (y): 38	gender: male	body mass index (kg/m2): 32.92	waist (cm): 106.9	aspartate transaminase (u/l): 30	alanine transaminase (u/l): 45	alkaline phosphatase (u/l): 57	triglycerides (mmol/l): 0.97	total cholesterol (mmol/l): 4.95	ldl cholesterol (mmol/l): 3.45	hdl cholesterol (mmol/l): 1.05	fasting glucose (mmol/l): 5.2	fasting insulin (pmol/l): 132	homa-insulin resistance: 5.08	hemoglobin a1c: 0.05	diabetes: no	liver arachidonic acid (% of total lipids): 3.98	liver eicosapentaenoic acid (% of total lipids): 0.00	liver docosahexaenoic acid (% of total lipids): 1.51	total RNA	Total RNA was extracted from liver biopsies using the mirVana miRNA Isolation kit (Life Technologies Corp., Carlsbad, CA, USA). RNA concentration and purity were assessed with a Thermo Scientific's NanoDrop 1000 Spectrophotometer (NanoDrop Technologies, Wilmington, DE, USA) and quality was assessed with an Agilent 2100 Bioanalyzer (Agilent, Palo Alto, CA, USA).	Cy3	200 ng of RNA were labelled and amplified following Illumina Whole Genome Expression - DASL assay kit for partially degraded and FFPE derived RNA.	9606	Standard Illumina hybridization protocol	Standard Illumina scanning protocol	Data was checked for overall quality using R (v2.15.1) with the lumi Bioconductor package. Nine outliers (4 NASH, 5 SS), which fell below the threshold for one or more of the quality metrics calculated with this package, were excluded from further analysis. The data were imported in GeneSpring v12.5 (Agilent) and normalized using a quantile normalization followed by a “per probe” median centered …	GPL14951	Johane,P.,Allard	johane.allard@uhn.on.ca	416-340-5159	Medicine	University Health Network
GSM2385733	liver_SS_CL-108	GSM2385733	Public on Nov 08 2016	Nov 07 2016	Nov 08 2016	RNA	1	liver	Homo sapiens	array ^sample: 8473515039_K	diagnosis: SS	steatosis (%): 70	fibrosis (stage): 0	lobular inflammation (severity): 0	ballooning (intensity): 0	nafld activity score: 3	age (y): 40	gender: male	body mass index (kg/m2): 28.86	waist (cm): 96.5	aspartate transaminase (u/l): 32	alanine transaminase (u/l): 64	alkaline phosphatase (u/l): 69	triglycerides (mmol/l): 1.76	total cholesterol (mmol/l): 6.55	ldl cholesterol (mmol/l): 4.75	hdl cholesterol (mmol/l): 0.99	fasting glucose (mmol/l): 4.7	fasting insulin (pmol/l): 93	homa-insulin resistance: 3.24	hemoglobin a1c: 0.049	diabetes: no	liver arachidonic acid (% of total lipids): 1.41	liver eicosapentaenoic acid (% of total lipids): 0.12	liver docosahexaenoic acid (% of total lipids): 0.83	total RNA	Total RNA was extracted from liver biopsies using the mirVana miRNA Isolation kit (Life Technologies Corp., Carlsbad, CA, USA). RNA concentration and purity were assessed with a Thermo Scientific's NanoDrop 1000 Spectrophotometer (NanoDrop Technologies, Wilmington, DE, USA) and quality was assessed with an Agilent 2100 Bioanalyzer (Agilent, Palo Alto, CA, USA).	Cy3	200 ng of RNA were labelled and amplified following Illumina Whole Genome Expression - DASL assay kit for partially degraded and FFPE derived RNA.	9606	Standard Illumina hybridization protocol	Standard Illumina scanning protocol	Data was checked for overall quality using R (v2.15.1) with the lumi Bioconductor package. Nine outliers (4 NASH, 5 SS), which fell below the threshold for one or more of the quality metrics calculated with this package, were excluded from further analysis. The data were imported in GeneSpring v12.5 (Agilent) and normalized using a quantile normalization followed by a “per probe” median centered …	GPL14951	Johane,P.,Allard	johane.allard@uhn.on.ca	416-340-5159	Medicine	University Health Network
GSM2385734	liver_SS_CL-110	GSM2385734	Public on Nov 08 2016	Nov 07 2016	Nov 08 2016	RNA	1	liver	Homo sapiens	array ^sample: 8473515021_C	diagnosis: SS	steatosis (%): 15	fibrosis (stage): 0	lobular inflammation (severity): 0	ballooning (intensity): 0	nafld activity score: 1	age (y): 44	gender: male	body mass index (kg/m2): 22.92	waist (cm): 85	aspartate transaminase (u/l): 35	alanine transaminase (u/l): 52	alkaline phosphatase (u/l): 33	triglycerides (mmol/l): 0.53	total cholesterol (mmol/l): 3.69	ldl cholesterol (mmol/l): 2.34	hdl cholesterol (mmol/l): 1.11	fasting glucose (mmol/l): 5.8	fasting insulin (pmol/l): 63	homa-insulin resistance: 2.71	hemoglobin a1c: 0.066	diabetes: yes	liver arachidonic acid (% of total lipids): 4.80	liver eicosapentaenoic acid (% of total lipids): 0.32	liver docosahexaenoic acid (% of total lipids): 1.73	total RNA	Total RNA was extracted from liver biopsies using the mirVana miRNA Isolation kit (Life Technologies Corp., Carlsbad, CA, USA). RNA concentration and purity were assessed with a Thermo Scientific's NanoDrop 1000 Spectrophotometer (NanoDrop Technologies, Wilmington, DE, USA) and quality was assessed with an Agilent 2100 Bioanalyzer (Agilent, Palo Alto, CA, USA).	Cy3	200 ng of RNA were labelled and amplified following Illumina Whole Genome Expression - DASL assay kit for partially degraded and FFPE derived RNA.	9606	Standard Illumina hybridization protocol	Standard Illumina scanning protocol	Data was checked for overall quality using R (v2.15.1) with the lumi Bioconductor package. Nine outliers (4 NASH, 5 SS), which fell below the threshold for one or more of the quality metrics calculated with this package, were excluded from further analysis. The data were imported in GeneSpring v12.5 (Agilent) and normalized using a quantile normalization followed by a “per probe” median centered …	GPL14951	Johane,P.,Allard	johane.allard@uhn.on.ca	416-340-5159	Medicine	University Health Network
GSM2385736	liver_NASH_CL-112	GSM2385736	Public on Nov 08 2016	Nov 07 2016	Nov 08 2016	RNA	1	liver	Homo sapiens	array ^sample: 8473515077_E	diagnosis: NASH	steatosis (%): 30	fibrosis (stage): 0	lobular inflammation (severity): 2	ballooning (intensity): 1	nafld activity score: 4	age (y): 26	gender: female	body mass index (kg/m2): 23.18	waist (cm): 83.82	aspartate transaminase (u/l): 50	alanine transaminase (u/l): 90	alkaline phosphatase (u/l): 51	triglycerides (mmol/l): 2.23	total cholesterol (mmol/l): 5.44	ldl cholesterol (mmol/l): 2.69	hdl cholesterol (mmol/l): 1.73	fasting glucose (mmol/l): 5	fasting insulin (pmol/l): 17	homa-insulin resistance: 0.63	hemoglobin a1c: 0.052	diabetes: no	liver arachidonic acid (% of total lipids): 1.63	liver eicosapentaenoic acid (% of total lipids): 0.00	liver docosahexaenoic acid (% of total lipids): 1.24	total RNA	Total RNA was extracted from liver biopsies using the mirVana miRNA Isolation kit (Life Technologies Corp., Carlsbad, CA, USA). RNA concentration and purity were assessed with a Thermo Scientific's NanoDrop 1000 Spectrophotometer (NanoDrop Technologies, Wilmington, DE, USA) and quality was assessed with an Agilent 2100 Bioanalyzer (Agilent, Palo Alto, CA, USA).	Cy3	200 ng of RNA were labelled and amplified following Illumina Whole Genome Expression - DASL assay kit for partially degraded and FFPE derived RNA.	9606	Standard Illumina hybridization protocol	Standard Illumina scanning protocol	Data was checked for overall quality using R (v2.15.1) with the lumi Bioconductor package. Nine outliers (4 NASH, 5 SS), which fell below the threshold for one or more of the quality metrics calculated with this package, were excluded from further analysis. The data were imported in GeneSpring v12.5 (Agilent) and normalized using a quantile normalization followed by a “per probe” median centered …	GPL14951	Johane,P.,Allard	johane.allard@uhn.on.ca	416-340-5159	Medicine	University Health Network
GSM2385737	liver_NASH_CL-113	GSM2385737	Public on Nov 08 2016	Nov 07 2016	Nov 08 2016	RNA	1	liver	Homo sapiens	array ^sample: 8473515071_F	diagnosis: NASH	steatosis (%): 80	fibrosis (stage): 2	lobular inflammation (severity): 2	ballooning (intensity): 1	nafld activity score: 6	age (y): 23	gender: male	body mass index (kg/m2): 35.59	waist (cm): 111	aspartate transaminase (u/l): 52	alanine transaminase (u/l): 105	alkaline phosphatase (u/l): 113	triglycerides (mmol/l): 1.57	total cholesterol (mmol/l): 5.74	ldl cholesterol (mmol/l): 3.87	hdl cholesterol (mmol/l): 1.15	fasting glucose (mmol/l): 4.5	fasting insulin (pmol/l): 674	homa-insulin resistance: 22.47	hemoglobin a1c: 0.052	diabetes: no				total RNA	Total RNA was extracted from liver biopsies using the mirVana miRNA Isolation kit (Life Technologies Corp., Carlsbad, CA, USA). RNA concentration and purity were assessed with a Thermo Scientific's NanoDrop 1000 Spectrophotometer (NanoDrop Technologies, Wilmington, DE, USA) and quality was assessed with an Agilent 2100 Bioanalyzer (Agilent, Palo Alto, CA, USA).	Cy3	200 ng of RNA were labelled and amplified following Illumina Whole Genome Expression - DASL assay kit for partially degraded and FFPE derived RNA.	9606	Standard Illumina hybridization protocol	Standard Illumina scanning protocol	Data was checked for overall quality using R (v2.15.1) with the lumi Bioconductor package. Nine outliers (4 NASH, 5 SS), which fell below the threshold for one or more of the quality metrics calculated with this package, were excluded from further analysis. The data were imported in GeneSpring v12.5 (Agilent) and normalized using a quantile normalization followed by a “per probe” median centered …	GPL14951	Johane,P.,Allard	johane.allard@uhn.on.ca	416-340-5159	Medicine	University Health Network
GSM2385738	liver_SS_CL-114	GSM2385738	Public on Nov 08 2016	Nov 07 2016	Nov 08 2016	RNA	1	liver	Homo sapiens	array ^sample: 8473515071_A	diagnosis: SS	steatosis (%): 5	fibrosis (stage): 0	lobular inflammation (severity): 0	ballooning (intensity): 0	nafld activity score: 1	age (y): 45	gender: male	body mass index (kg/m2): 24.16	waist (cm): 98	aspartate transaminase (u/l): 28	alanine transaminase (u/l): 80	alkaline phosphatase (u/l): 106	triglycerides (mmol/l): 2.39	total cholesterol (mmol/l): 5.51	ldl cholesterol (mmol/l): 3.46	hdl cholesterol (mmol/l): 0.95	fasting glucose (mmol/l): 8	fasting insulin (pmol/l): 50	homa-insulin resistance: 2.96	hemoglobin a1c: 0.056	diabetes: no	liver arachidonic acid (% of total lipids): 6.10	liver eicosapentaenoic acid (% of total lipids): 0.37	liver docosahexaenoic acid (% of total lipids): 2.76	total RNA	Total RNA was extracted from liver biopsies using the mirVana miRNA Isolation kit (Life Technologies Corp., Carlsbad, CA, USA). RNA concentration and purity were assessed with a Thermo Scientific's NanoDrop 1000 Spectrophotometer (NanoDrop Technologies, Wilmington, DE, USA) and quality was assessed with an Agilent 2100 Bioanalyzer (Agilent, Palo Alto, CA, USA).	Cy3	200 ng of RNA were labelled and amplified following Illumina Whole Genome Expression - DASL assay kit for partially degraded and FFPE derived RNA.	9606	Standard Illumina hybridization protocol	Standard Illumina scanning protocol	Data was checked for overall quality using R (v2.15.1) with the lumi Bioconductor package. Nine outliers (4 NASH, 5 SS), which fell below the threshold for one or more of the quality metrics calculated with this package, were excluded from further analysis. The data were imported in GeneSpring v12.5 (Agilent) and normalized using a quantile normalization followed by a “per probe” median centered …	GPL14951	Johane,P.,Allard	johane.allard@uhn.on.ca	416-340-5159	Medicine	University Health Network
GSM2385739	liver_NASH_CL-116	GSM2385739	Public on Nov 08 2016	Nov 07 2016	Nov 08 2016	RNA	1	liver	Homo sapiens	array ^sample: 8473515071_G	diagnosis: NASH	steatosis (%): 40	fibrosis (stage): 0	lobular inflammation (severity): 3	ballooning (intensity): 1	nafld activity score: 6	age (y): 49	gender: male	body mass index (kg/m2): 31.79	waist (cm): 116	aspartate transaminase (u/l): 64	alanine transaminase (u/l): 119	alkaline phosphatase (u/l): 77	triglycerides (mmol/l): 2.36	total cholesterol (mmol/l): 5.15	ldl cholesterol (mmol/l): 3.2	hdl cholesterol (mmol/l): 0.87	fasting glucose (mmol/l): 7.3	fasting insulin (pmol/l): 108	homa-insulin resistance: 5.84	hemoglobin a1c: 0.073	diabetes: no	liver arachidonic acid (% of total lipids): 2.22	liver eicosapentaenoic acid (% of total lipids): 0.14	liver docosahexaenoic acid (% of total lipids): 1.13	total RNA	Total RNA was extracted from liver biopsies using the mirVana miRNA Isolation kit (Life Technologies Corp., Carlsbad, CA, USA). RNA concentration and purity were assessed with a Thermo Scientific's NanoDrop 1000 Spectrophotometer (NanoDrop Technologies, Wilmington, DE, USA) and quality was assessed with an Agilent 2100 Bioanalyzer (Agilent, Palo Alto, CA, USA).	Cy3	200 ng of RNA were labelled and amplified following Illumina Whole Genome Expression - DASL assay kit for partially degraded and FFPE derived RNA.	9606	Standard Illumina hybridization protocol	Standard Illumina scanning protocol	Data was checked for overall quality using R (v2.15.1) with the lumi Bioconductor package. Nine outliers (4 NASH, 5 SS), which fell below the threshold for one or more of the quality metrics calculated with this package, were excluded from further analysis. The data were imported in GeneSpring v12.5 (Agilent) and normalized using a quantile normalization followed by a “per probe” median centered …	GPL14951	Johane,P.,Allard	johane.allard@uhn.on.ca	416-340-5159	Medicine	University Health Network
GSM2385742	liver_NASH_CL-128	GSM2385742	Public on Nov 08 2016	Nov 07 2016	Nov 08 2016	RNA	1	liver	Homo sapiens	array ^sample: 8473515021_J	diagnosis: NASH	steatosis (%): 40	fibrosis (stage): 1	lobular inflammation (severity): 1	ballooning (intensity): 1	nafld activity score: 4	age (y): 48	gender: male	body mass index (kg/m2): 33.71	waist (cm): 109	aspartate transaminase (u/l): 25	alanine transaminase (u/l): 46	alkaline phosphatase (u/l): 37	triglycerides (mmol/l): 0.76	total cholesterol (mmol/l): 2.65	ldl cholesterol (mmol/l): 1.33	hdl cholesterol (mmol/l): 0.97	fasting glucose (mmol/l): 7.3	fasting insulin (pmol/l): 204	homa-insulin resistance: 11.03	hemoglobin a1c: 0.063	diabetes: yes	liver arachidonic acid (% of total lipids): 4.36	liver eicosapentaenoic acid (% of total lipids): 0.25	liver docosahexaenoic acid (% of total lipids): 2.01	total RNA	Total RNA was extracted from liver biopsies using the mirVana miRNA Isolation kit (Life Technologies Corp., Carlsbad, CA, USA). RNA concentration and purity were assessed with a Thermo Scientific's NanoDrop 1000 Spectrophotometer (NanoDrop Technologies, Wilmington, DE, USA) and quality was assessed with an Agilent 2100 Bioanalyzer (Agilent, Palo Alto, CA, USA).	Cy3	200 ng of RNA were labelled and amplified following Illumina Whole Genome Expression - DASL assay kit for partially degraded and FFPE derived RNA.	9606	Standard Illumina hybridization protocol	Standard Illumina scanning protocol	Data was checked for overall quality using R (v2.15.1) with the lumi Bioconductor package. Nine outliers (4 NASH, 5 SS), which fell below the threshold for one or more of the quality metrics calculated with this package, were excluded from further analysis. The data were imported in GeneSpring v12.5 (Agilent) and normalized using a quantile normalization followed by a “per probe” median centered …	GPL14951	Johane,P.,Allard	johane.allard@uhn.on.ca	416-340-5159	Medicine	University Health Network
GSM2385744	liver_SS_CL-134	GSM2385744	Public on Nov 08 2016	Nov 07 2016	Nov 08 2016	RNA	1	liver	Homo sapiens	array ^sample: 8473515077_J	diagnosis: SS	steatosis (%): 50	fibrosis (stage): 0	lobular inflammation (severity): 0	ballooning (intensity): 0	nafld activity score: 2	age (y): 37	gender: male	body mass index (kg/m2): 24.81	waist (cm): 86.5	aspartate transaminase (u/l): 19	alanine transaminase (u/l): 32	alkaline phosphatase (u/l): 42	triglycerides (mmol/l): 0.62	total cholesterol (mmol/l): 4.9	ldl cholesterol (mmol/l): 2.9	hdl cholesterol (mmol/l): 1.72	fasting glucose (mmol/l): 6.5	fasting insulin (pmol/l): 33	homa-insulin resistance: 1.59	hemoglobin a1c: 0.053	diabetes: no	liver arachidonic acid (% of total lipids): 1.59	liver eicosapentaenoic acid (% of total lipids): 0.00	liver docosahexaenoic acid (% of total lipids): 0.84	total RNA	Total RNA was extracted from liver biopsies using the mirVana miRNA Isolation kit (Life Technologies Corp., Carlsbad, CA, USA). RNA concentration and purity were assessed with a Thermo Scientific's NanoDrop 1000 Spectrophotometer (NanoDrop Technologies, Wilmington, DE, USA) and quality was assessed with an Agilent 2100 Bioanalyzer (Agilent, Palo Alto, CA, USA).	Cy3	200 ng of RNA were labelled and amplified following Illumina Whole Genome Expression - DASL assay kit for partially degraded and FFPE derived RNA.	9606	Standard Illumina hybridization protocol	Standard Illumina scanning protocol	Data was checked for overall quality using R (v2.15.1) with the lumi Bioconductor package. Nine outliers (4 NASH, 5 SS), which fell below the threshold for one or more of the quality metrics calculated with this package, were excluded from further analysis. The data were imported in GeneSpring v12.5 (Agilent) and normalized using a quantile normalization followed by a “per probe” median centered …	GPL14951	Johane,P.,Allard	johane.allard@uhn.on.ca	416-340-5159	Medicine	University Health Network
GSM2385745	liver_SS_CL-136	GSM2385745	Public on Nov 08 2016	Nov 07 2016	Nov 08 2016	RNA	1	liver	Homo sapiens	array ^sample: 8473515032_I	diagnosis: SS	steatosis (%): 40	fibrosis (stage): 0	lobular inflammation (severity): 0	ballooning (intensity): 0	nafld activity score: 2	age (y): 50	gender: male	body mass index (kg/m2): 33.15	waist (cm): 112	aspartate transaminase (u/l): 31	alanine transaminase (u/l): 55	alkaline phosphatase (u/l): 76	triglycerides (mmol/l): 1.15	total cholesterol (mmol/l): 4.04	ldl cholesterol (mmol/l): 2.56	hdl cholesterol (mmol/l): 0.95	fasting glucose (mmol/l): 5.2	fasting insulin (pmol/l): 29	homa-insulin resistance: 1.12	hemoglobin a1c: 0.054	diabetes: no	liver arachidonic acid (% of total lipids): 2.20	liver eicosapentaenoic acid (% of total lipids): 0.17	liver docosahexaenoic acid (% of total lipids): 1.00	total RNA	Total RNA was extracted from liver biopsies using the mirVana miRNA Isolation kit (Life Technologies Corp., Carlsbad, CA, USA). RNA concentration and purity were assessed with a Thermo Scientific's NanoDrop 1000 Spectrophotometer (NanoDrop Technologies, Wilmington, DE, USA) and quality was assessed with an Agilent 2100 Bioanalyzer (Agilent, Palo Alto, CA, USA).	Cy3	200 ng of RNA were labelled and amplified following Illumina Whole Genome Expression - DASL assay kit for partially degraded and FFPE derived RNA.	9606	Standard Illumina hybridization protocol	Standard Illumina scanning protocol	Data was checked for overall quality using R (v2.15.1) with the lumi Bioconductor package. Nine outliers (4 NASH, 5 SS), which fell below the threshold for one or more of the quality metrics calculated with this package, were excluded from further analysis. The data were imported in GeneSpring v12.5 (Agilent) and normalized using a quantile normalization followed by a “per probe” median centered …	GPL14951	Johane,P.,Allard	johane.allard@uhn.on.ca	416-340-5159	Medicine	University Health Network
GSM2385746	liver_SS_CL-140	GSM2385746	Public on Nov 08 2016	Nov 07 2016	Nov 08 2016	RNA	1	liver	Homo sapiens	array ^sample: 8473515071_B	diagnosis: SS	steatosis (%): 60	fibrosis (stage): 0	lobular inflammation (severity): 0	ballooning (intensity): 0	nafld activity score: 2	age (y): 53	gender: male	body mass index (kg/m2): 28.60	waist (cm): 108.5	aspartate transaminase (u/l): 30	alanine transaminase (u/l): 69	alkaline phosphatase (u/l): 89	triglycerides (mmol/l): 4.74	total cholesterol (mmol/l): 6.73	hdl cholesterol (mmol/l): 0.9	fasting glucose (mmol/l): 5.3	fasting insulin (pmol/l): 54	homa-insulin resistance: 2.12	hemoglobin a1c: 0.05	diabetes: no	liver arachidonic acid (% of total lipids): 3.75	liver eicosapentaenoic acid (% of total lipids): 0.00	liver docosahexaenoic acid (% of total lipids): 0.98		total RNA	Total RNA was extracted from liver biopsies using the mirVana miRNA Isolation kit (Life Technologies Corp., Carlsbad, CA, USA). RNA concentration and purity were assessed with a Thermo Scientific's NanoDrop 1000 Spectrophotometer (NanoDrop Technologies, Wilmington, DE, USA) and quality was assessed with an Agilent 2100 Bioanalyzer (Agilent, Palo Alto, CA, USA).	Cy3	200 ng of RNA were labelled and amplified following Illumina Whole Genome Expression - DASL assay kit for partially degraded and FFPE derived RNA.	9606	Standard Illumina hybridization protocol	Standard Illumina scanning protocol	Data was checked for overall quality using R (v2.15.1) with the lumi Bioconductor package. Nine outliers (4 NASH, 5 SS), which fell below the threshold for one or more of the quality metrics calculated with this package, were excluded from further analysis. The data were imported in GeneSpring v12.5 (Agilent) and normalized using a quantile normalization followed by a “per probe” median centered …	GPL14951	Johane,P.,Allard	johane.allard@uhn.on.ca	416-340-5159	Medicine	University Health Network
GSM2385747	liver_SS_CL-142	GSM2385747	Public on Nov 08 2016	Nov 07 2016	Nov 08 2016	RNA	1	liver	Homo sapiens	array ^sample: 8473515023_H	diagnosis: SS	steatosis (%): 20	fibrosis (stage): 0	lobular inflammation (severity): 0	ballooning (intensity): 0	nafld activity score: 1	age (y): 33	gender: male	body mass index (kg/m2): 25.25	waist (cm): 93.5	aspartate transaminase (u/l): 25	alanine transaminase (u/l): 47	alkaline phosphatase (u/l): 55	triglycerides (mmol/l): 0.86	total cholesterol (mmol/l): 3.92	fasting insulin (pmol/l): 26	hemoglobin a1c: 0.055	diabetes: no	liver arachidonic acid (% of total lipids): 3.77	liver eicosapentaenoic acid (% of total lipids): 0.00	liver docosahexaenoic acid (% of total lipids): 1.88					total RNA	Total RNA was extracted from liver biopsies using the mirVana miRNA Isolation kit (Life Technologies Corp., Carlsbad, CA, USA). RNA concentration and purity were assessed with a Thermo Scientific's NanoDrop 1000 Spectrophotometer (NanoDrop Technologies, Wilmington, DE, USA) and quality was assessed with an Agilent 2100 Bioanalyzer (Agilent, Palo Alto, CA, USA).	Cy3	200 ng of RNA were labelled and amplified following Illumina Whole Genome Expression - DASL assay kit for partially degraded and FFPE derived RNA.	9606	Standard Illumina hybridization protocol	Standard Illumina scanning protocol	Data was checked for overall quality using R (v2.15.1) with the lumi Bioconductor package. Nine outliers (4 NASH, 5 SS), which fell below the threshold for one or more of the quality metrics calculated with this package, were excluded from further analysis. The data were imported in GeneSpring v12.5 (Agilent) and normalized using a quantile normalization followed by a “per probe” median centered …	GPL14951	Johane,P.,Allard	johane.allard@uhn.on.ca	416-340-5159	Medicine	University Health Network
GSM2385748	liver_NASH_CL-144	GSM2385748	Public on Nov 08 2016	Nov 07 2016	Nov 08 2016	RNA	1	liver	Homo sapiens	array ^sample: 8473515077_F	diagnosis: NASH	steatosis (%): 40	fibrosis (stage): 0	lobular inflammation (severity): 1	ballooning (intensity): 1	nafld activity score: 4	age (y): 38	gender: male	body mass index (kg/m2): 30.86	aspartate transaminase (u/l): 23	alanine transaminase (u/l): 42	alkaline phosphatase (u/l): 101	triglycerides (mmol/l): 0.98	total cholesterol (mmol/l): 4.12	ldl cholesterol (mmol/l): 2.46	hdl cholesterol (mmol/l): 1.2	fasting glucose (mmol/l): 4.3	fasting insulin (pmol/l): 38	homa-insulin resistance: 1.21	diabetes: no	liver arachidonic acid (% of total lipids): 2.56	liver eicosapentaenoic acid (% of total lipids): 0.22	liver docosahexaenoic acid (% of total lipids): 0.78			total RNA	Total RNA was extracted from liver biopsies using the mirVana miRNA Isolation kit (Life Technologies Corp., Carlsbad, CA, USA). RNA concentration and purity were assessed with a Thermo Scientific's NanoDrop 1000 Spectrophotometer (NanoDrop Technologies, Wilmington, DE, USA) and quality was assessed with an Agilent 2100 Bioanalyzer (Agilent, Palo Alto, CA, USA).	Cy3	200 ng of RNA were labelled and amplified following Illumina Whole Genome Expression - DASL assay kit for partially degraded and FFPE derived RNA.	9606	Standard Illumina hybridization protocol	Standard Illumina scanning protocol	Data was checked for overall quality using R (v2.15.1) with the lumi Bioconductor package. Nine outliers (4 NASH, 5 SS), which fell below the threshold for one or more of the quality metrics calculated with this package, were excluded from further analysis. The data were imported in GeneSpring v12.5 (Agilent) and normalized using a quantile normalization followed by a “per probe” median centered …	GPL14951	Johane,P.,Allard	johane.allard@uhn.on.ca	416-340-5159	Medicine	University Health Network
GSM2385749	liver_SS_CL-145	GSM2385749	Public on Nov 08 2016	Nov 07 2016	Nov 08 2016	RNA	1	liver	Homo sapiens	array ^sample: 8473515077_H	diagnosis: SS	steatosis (%): 5	fibrosis (stage): 1	lobular inflammation (severity): 0	ballooning (intensity): 0	nafld activity score: 1	age (y): 49	gender: male	liver arachidonic acid (% of total lipids): 5.33	liver eicosapentaenoic acid (% of total lipids): 0.93	liver docosahexaenoic acid (% of total lipids): 3.89															total RNA	Total RNA was extracted from liver biopsies using the mirVana miRNA Isolation kit (Life Technologies Corp., Carlsbad, CA, USA). RNA concentration and purity were assessed with a Thermo Scientific's NanoDrop 1000 Spectrophotometer (NanoDrop Technologies, Wilmington, DE, USA) and quality was assessed with an Agilent 2100 Bioanalyzer (Agilent, Palo Alto, CA, USA).	Cy3	200 ng of RNA were labelled and amplified following Illumina Whole Genome Expression - DASL assay kit for partially degraded and FFPE derived RNA.	9606	Standard Illumina hybridization protocol	Standard Illumina scanning protocol	Data was checked for overall quality using R (v2.15.1) with the lumi Bioconductor package. Nine outliers (4 NASH, 5 SS), which fell below the threshold for one or more of the quality metrics calculated with this package, were excluded from further analysis. The data were imported in GeneSpring v12.5 (Agilent) and normalized using a quantile normalization followed by a “per probe” median centered …	GPL14951	Johane,P.,Allard	johane.allard@uhn.on.ca	416-340-5159	Medicine	University Health Network
GSM2385750	liver_NASH_CL-147	GSM2385750	Public on Nov 08 2016	Nov 07 2016	Nov 08 2016	RNA	1	liver	Homo sapiens	array ^sample: 8473515071_K	diagnosis: NASH	steatosis (%): 10	fibrosis (stage): 2	lobular inflammation (severity): 1	ballooning (intensity): 1	nafld activity score: 3	age (y): 44	gender: male	body mass index (kg/m2): 28.32	waist (cm): 94	aspartate transaminase (u/l): 44	alanine transaminase (u/l): 81	alkaline phosphatase (u/l): 68	triglycerides (mmol/l): 2.91	total cholesterol (mmol/l): 4.4	ldl cholesterol (mmol/l): 2.2	hdl cholesterol (mmol/l): 0.87	fasting glucose (mmol/l): 4.2	fasting insulin (pmol/l): 56	homa-insulin resistance: 1.74	hemoglobin a1c: 0.053	diabetes: no	liver arachidonic acid (% of total lipids): 4.01	liver eicosapentaenoic acid (% of total lipids): 0.28	liver docosahexaenoic acid (% of total lipids): 1.25	total RNA	Total RNA was extracted from liver biopsies using the mirVana miRNA Isolation kit (Life Technologies Corp., Carlsbad, CA, USA). RNA concentration and purity were assessed with a Thermo Scientific's NanoDrop 1000 Spectrophotometer (NanoDrop Technologies, Wilmington, DE, USA) and quality was assessed with an Agilent 2100 Bioanalyzer (Agilent, Palo Alto, CA, USA).	Cy3	200 ng of RNA were labelled and amplified following Illumina Whole Genome Expression - DASL assay kit for partially degraded and FFPE derived RNA.	9606	Standard Illumina hybridization protocol	Standard Illumina scanning protocol	Data was checked for overall quality using R (v2.15.1) with the lumi Bioconductor package. Nine outliers (4 NASH, 5 SS), which fell below the threshold for one or more of the quality metrics calculated with this package, were excluded from further analysis. The data were imported in GeneSpring v12.5 (Agilent) and normalized using a quantile normalization followed by a “per probe” median centered …	GPL14951	Johane,P.,Allard	johane.allard@uhn.on.ca	416-340-5159	Medicine	University Health Network
GSM2385751	liver_NASH_CL-152	GSM2385751	Public on Nov 08 2016	Nov 07 2016	Nov 08 2016	RNA	1	liver	Homo sapiens	array ^sample: 8473515032_E	diagnosis: NASH	steatosis (%): 10	fibrosis (stage): 4	lobular inflammation (severity): 1	ballooning (intensity): 2	nafld activity score: 4	age (y): 38	gender: female	body mass index (kg/m2): 29.65	waist (cm): 100.00	aspartate transaminase (u/l): 114	alanine transaminase (u/l): 126	alkaline phosphatase (u/l): 107	triglycerides (mmol/l): 1.13	total cholesterol (mmol/l): 4.56	ldl cholesterol (mmol/l): 2.67	hdl cholesterol (mmol/l): 1.37	hemoglobin a1c: 0.074	diabetes: no	liver arachidonic acid (% of total lipids): 4.59	liver eicosapentaenoic acid (% of total lipids): 0.28	liver docosahexaenoic acid (% of total lipids): 2.31				total RNA	Total RNA was extracted from liver biopsies using the mirVana miRNA Isolation kit (Life Technologies Corp., Carlsbad, CA, USA). RNA concentration and purity were assessed with a Thermo Scientific's NanoDrop 1000 Spectrophotometer (NanoDrop Technologies, Wilmington, DE, USA) and quality was assessed with an Agilent 2100 Bioanalyzer (Agilent, Palo Alto, CA, USA).	Cy3	200 ng of RNA were labelled and amplified following Illumina Whole Genome Expression - DASL assay kit for partially degraded and FFPE derived RNA.	9606	Standard Illumina hybridization protocol	Standard Illumina scanning protocol	Data was checked for overall quality using R (v2.15.1) with the lumi Bioconductor package. Nine outliers (4 NASH, 5 SS), which fell below the threshold for one or more of the quality metrics calculated with this package, were excluded from further analysis. The data were imported in GeneSpring v12.5 (Agilent) and normalized using a quantile normalization followed by a “per probe” median centered …	GPL14951	Johane,P.,Allard	johane.allard@uhn.on.ca	416-340-5159	Medicine	University Health Network
GSM2385752	liver_NASH_CL-155	GSM2385752	Public on Nov 08 2016	Nov 07 2016	Nov 08 2016	RNA	1	liver	Homo sapiens	array ^sample: 8473515077_C	diagnosis: NASH	steatosis (%): 45	fibrosis (stage): 1	lobular inflammation (severity): 1	ballooning (intensity): 1	nafld activity score: 4	age (y): 37	gender: male	body mass index (kg/m2): 24.55	waist (cm): 89.00	aspartate transaminase (u/l): 60	alanine transaminase (u/l): 96	alkaline phosphatase (u/l): 64	triglycerides (mmol/l): 1.75	total cholesterol (mmol/l): 5.29	ldl cholesterol (mmol/l): 3.2	hdl cholesterol (mmol/l): 1.29	fasting glucose (mmol/l): 4.9	fasting insulin (pmol/l): 75	homa-insulin resistance: 2.72	hemoglobin a1c: 0.059	diabetes: no	liver arachidonic acid (% of total lipids): 1.78	liver eicosapentaenoic acid (% of total lipids): 0.00	liver docosahexaenoic acid (% of total lipids): 0.59	total RNA	Total RNA was extracted from liver biopsies using the mirVana miRNA Isolation kit (Life Technologies Corp., Carlsbad, CA, USA). RNA concentration and purity were assessed with a Thermo Scientific's NanoDrop 1000 Spectrophotometer (NanoDrop Technologies, Wilmington, DE, USA) and quality was assessed with an Agilent 2100 Bioanalyzer (Agilent, Palo Alto, CA, USA).	Cy3	200 ng of RNA were labelled and amplified following Illumina Whole Genome Expression - DASL assay kit for partially degraded and FFPE derived RNA.	9606	Standard Illumina hybridization protocol	Standard Illumina scanning protocol	Data was checked for overall quality using R (v2.15.1) with the lumi Bioconductor package. Nine outliers (4 NASH, 5 SS), which fell below the threshold for one or more of the quality metrics calculated with this package, were excluded from further analysis. The data were imported in GeneSpring v12.5 (Agilent) and normalized using a quantile normalization followed by a “per probe” median centered …	GPL14951	Johane,P.,Allard	johane.allard@uhn.on.ca	416-340-5159	Medicine	University Health Network
GSM2385754	liver_NASH_CL-160	GSM2385754	Public on Nov 08 2016	Nov 07 2016	Nov 08 2016	RNA	1	liver	Homo sapiens	array ^sample: 8473515021_B	diagnosis: NASH	steatosis (%): 70	fibrosis (stage): 1	lobular inflammation (severity): 2	ballooning (intensity): 1	nafld activity score: 6	age (y): 45	gender: male	body mass index (kg/m2): 32.41	waist (cm): 108.50	aspartate transaminase (u/l): 41	alanine transaminase (u/l): 87	alkaline phosphatase (u/l): 80	triglycerides (mmol/l): 3.29	total cholesterol (mmol/l): 4.66	ldl cholesterol (mmol/l): 2.31	hdl cholesterol (mmol/l): 0.84	fasting glucose (mmol/l): 7.5	fasting insulin (pmol/l): 720	homa-insulin resistance: 40.00	hemoglobin a1c: 0.058	diabetes: no	liver arachidonic acid (% of total lipids): 1.47	liver eicosapentaenoic acid (% of total lipids): 0.00	liver docosahexaenoic acid (% of total lipids): 0.90	total RNA	Total RNA was extracted from liver biopsies using the mirVana miRNA Isolation kit (Life Technologies Corp., Carlsbad, CA, USA). RNA concentration and purity were assessed with a Thermo Scientific's NanoDrop 1000 Spectrophotometer (NanoDrop Technologies, Wilmington, DE, USA) and quality was assessed with an Agilent 2100 Bioanalyzer (Agilent, Palo Alto, CA, USA).	Cy3	200 ng of RNA were labelled and amplified following Illumina Whole Genome Expression - DASL assay kit for partially degraded and FFPE derived RNA.	9606	Standard Illumina hybridization protocol	Standard Illumina scanning protocol	Data was checked for overall quality using R (v2.15.1) with the lumi Bioconductor package. Nine outliers (4 NASH, 5 SS), which fell below the threshold for one or more of the quality metrics calculated with this package, were excluded from further analysis. The data were imported in GeneSpring v12.5 (Agilent) and normalized using a quantile normalization followed by a “per probe” median centered …	GPL14951	Johane,P.,Allard	johane.allard@uhn.on.ca	416-340-5159	Medicine	University Health Network
GSM2385756	liver_NASH_CL-167	GSM2385756	Public on Nov 08 2016	Nov 07 2016	Nov 08 2016	RNA	1	liver	Homo sapiens	array ^sample: 8473515039_H	diagnosis: NASH	steatosis (%): 25	fibrosis (stage): 3	lobular inflammation (severity): 1	ballooning (intensity): 2	nafld activity score: 4	age (y): 29	gender: female	body mass index (kg/m2): 49.53	aspartate transaminase (u/l): 99	alanine transaminase (u/l): 118	alkaline phosphatase (u/l): 73	triglycerides (mmol/l): 1.77	total cholesterol (mmol/l): 4.51	ldl cholesterol (mmol/l): 2.85	hdl cholesterol (mmol/l): 0.85	fasting glucose (mmol/l): 5.8	hemoglobin a1c: 0.051	diabetes: no	liver arachidonic acid (% of total lipids): 1.72	liver eicosapentaenoic acid (% of total lipids): 0.00	liver docosahexaenoic acid (% of total lipids): 0.58				total RNA	Total RNA was extracted from liver biopsies using the mirVana miRNA Isolation kit (Life Technologies Corp., Carlsbad, CA, USA). RNA concentration and purity were assessed with a Thermo Scientific's NanoDrop 1000 Spectrophotometer (NanoDrop Technologies, Wilmington, DE, USA) and quality was assessed with an Agilent 2100 Bioanalyzer (Agilent, Palo Alto, CA, USA).	Cy3	200 ng of RNA were labelled and amplified following Illumina Whole Genome Expression - DASL assay kit for partially degraded and FFPE derived RNA.	9606	Standard Illumina hybridization protocol	Standard Illumina scanning protocol	Data was checked for overall quality using R (v2.15.1) with the lumi Bioconductor package. Nine outliers (4 NASH, 5 SS), which fell below the threshold for one or more of the quality metrics calculated with this package, were excluded from further analysis. The data were imported in GeneSpring v12.5 (Agilent) and normalized using a quantile normalization followed by a “per probe” median centered …	GPL14951	Johane,P.,Allard	johane.allard@uhn.on.ca	416-340-5159	Medicine	University Health Network
GSM2385773	liver_SS_HLD-38	GSM2385773	Public on Nov 08 2016	Nov 07 2016	Nov 08 2016	RNA	1	liver	Homo sapiens	array ^sample: 8473515071_I	diagnosis: SS	steatosis (%): 10	fibrosis (stage): 0	lobular inflammation (severity): 0	ballooning (intensity): 0	nafld activity score: 1	age (y): 52	gender: male	body mass index (kg/m2): 29.82	waist (cm): 106	aspartate transaminase (u/l): 16	alanine transaminase (u/l): 14	alkaline phosphatase (u/l): 76	triglycerides (mmol/l): 1.31	total cholesterol (mmol/l): 4.47	ldl cholesterol (mmol/l): 2.73	hdl cholesterol (mmol/l): 1.14	fasting glucose (mmol/l): 4.7	fasting insulin (pmol/l): 22	homa-insulin resistance: 0.77	hemoglobin a1c: 0.053	diabetes: no	liver arachidonic acid (% of total lipids): 7.32	liver eicosapentaenoic acid (% of total lipids): 0.36	liver docosahexaenoic acid (% of total lipids): 3.71	total RNA	Total RNA was extracted from liver biopsies using the mirVana miRNA Isolation kit (Life Technologies Corp., Carlsbad, CA, USA). RNA concentration and purity were assessed with a Thermo Scientific's NanoDrop 1000 Spectrophotometer (NanoDrop Technologies, Wilmington, DE, USA) and quality was assessed with an Agilent 2100 Bioanalyzer (Agilent, Palo Alto, CA, USA).	Cy3	200 ng of RNA were labelled and amplified following Illumina Whole Genome Expression - DASL assay kit for partially degraded and FFPE derived RNA.	9606	Standard Illumina hybridization protocol	Standard Illumina scanning protocol	Data was checked for overall quality using R (v2.15.1) with the lumi Bioconductor package. Nine outliers (4 NASH, 5 SS), which fell below the threshold for one or more of the quality metrics calculated with this package, were excluded from further analysis. The data were imported in GeneSpring v12.5 (Agilent) and normalized using a quantile normalization followed by a “per probe” median centered …	GPL14951	Johane,P.,Allard	johane.allard@uhn.on.ca	416-340-5159	Medicine	University Health Network
GSM2385777	liver_SS_HLD-50	GSM2385777	Public on Nov 08 2016	Nov 07 2016	Nov 08 2016	RNA	1	liver	Homo sapiens	array ^sample: 8473515039_A	diagnosis: SS	steatosis (%): 5	fibrosis (stage): 1	ballooning (intensity): 0	age (y): 35	gender: male	body mass index (kg/m2): 28.03	waist (cm): 97.13	aspartate transaminase (u/l): 26	alanine transaminase (u/l): 35	alkaline phosphatase (u/l): 78	triglycerides (mmol/l): 0.68	total cholesterol (mmol/l): 5.7	ldl cholesterol (mmol/l): 3.92	hdl cholesterol (mmol/l): 1.47	fasting glucose (mmol/l): 4.8	fasting insulin (pmol/l): 24	homa-insulin resistance: 0.85	hemoglobin a1c: 0.056	diabetes: no	liver arachidonic acid (% of total lipids): 4.16	liver eicosapentaenoic acid (% of total lipids): 0.32	liver docosahexaenoic acid (% of total lipids): 1.08			total RNA	Total RNA was extracted from liver biopsies using the mirVana miRNA Isolation kit (Life Technologies Corp., Carlsbad, CA, USA). RNA concentration and purity were assessed with a Thermo Scientific's NanoDrop 1000 Spectrophotometer (NanoDrop Technologies, Wilmington, DE, USA) and quality was assessed with an Agilent 2100 Bioanalyzer (Agilent, Palo Alto, CA, USA).	Cy3	200 ng of RNA were labelled and amplified following Illumina Whole Genome Expression - DASL assay kit for partially degraded and FFPE derived RNA.	9606	Standard Illumina hybridization protocol	Standard Illumina scanning protocol	Data was checked for overall quality using R (v2.15.1) with the lumi Bioconductor package. Nine outliers (4 NASH, 5 SS), which fell below the threshold for one or more of the quality metrics calculated with this package, were excluded from further analysis. The data were imported in GeneSpring v12.5 (Agilent) and normalized using a quantile normalization followed by a “per probe” median centered …	GPL14951	Johane,P.,Allard	johane.allard@uhn.on.ca	416-340-5159	Medicine	University Health Network
[truncated: 35 more columns]

## Sheet: GSE126848
	title	geo_accession	status	submission_date	last_update_date	type	channel_count	source_name_ch1	organism_ch1	characteristics_ch1	characteristics_ch1.1	characteristics_ch1.2	molecule_ch1	extract_protocol_ch1	extract_protocol_ch1.1	taxid_ch1	description	data_processing	data_processing.1	data_processing.2	data_processing.3	data_processing.4	platform_id	contact_name	contact_email	contact_institute	contact_address	contact_city	contact_zip/postal_code	contact_country	data_row_count	instrument_model	library_selection	library_source	library_strategy	relation	relation.1	supplementary_file_1	disease:ch1	gender:ch1	tissue:ch1	stage	gender
GSM3615293	NAFL_1	GSM3615293	Public on Feb 22 2019	Feb 21 2019	Feb 22 2019	SRA	1	Liver needle biopsy	Homo sapiens	gender: Male	tissue: Liver	disease: NAFLD	polyA RNA	TruSeq® Stranded mRNA Library Prep for NeoPrep	RNA was isolated from fine needle biopsies of human livers using NucleoSpin® from MACHEREY-NAGEL according to manufactors protocol	9606	2683	bcl2fastq v2.17.1.14 used for basecalling	Sequenced reads were mapped to Ensembl Mus musculus genome using whole genome using STAR v2.5.2a with default parameters	Filtering for protein coding genes	Genome_build: Ensembl GRCh38 89	Supplementary_files_format_and_content: Count table	GPL18573	Kristoffer,,Rigbolt	kri@gubra.dk	Gubra	Hørsholm Kongevej 11B	Hørsholm	2970	Denmark	0	Illumina NextSeq 500	cDNA	transcriptomic	RNA-Seq	BioSample: https://www.ncbi.nlm.nih.gov/biosample/SAMN10979953	SRA: https://www.ncbi.nlm.nih.gov/sra?term=SRX5401559	NONE	NAFLD	Male	Liver	NAFL	male
GSM3615294	NAFL_2	GSM3615294	Public on Feb 22 2019	Feb 21 2019	Feb 22 2019	SRA	1	Liver needle biopsy	Homo sapiens	gender: Male	tissue: Liver	disease: NAFLD	polyA RNA	TruSeq® Stranded mRNA Library Prep for NeoPrep	RNA was isolated from fine needle biopsies of human livers using NucleoSpin® from MACHEREY-NAGEL according to manufactors protocol	9606	2685	bcl2fastq v2.17.1.14 used for basecalling	Sequenced reads were mapped to Ensembl Mus musculus genome using whole genome using STAR v2.5.2a with default parameters	Filtering for protein coding genes	Genome_build: Ensembl GRCh38 89	Supplementary_files_format_and_content: Count table	GPL18573	Kristoffer,,Rigbolt	kri@gubra.dk	Gubra	Hørsholm Kongevej 11B	Hørsholm	2970	Denmark	0	Illumina NextSeq 500	cDNA	transcriptomic	RNA-Seq	BioSample: https://www.ncbi.nlm.nih.gov/biosample/SAMN10979952	SRA: https://www.ncbi.nlm.nih.gov/sra?term=SRX5401560	NONE	NAFLD	Male	Liver	NAFL	male
GSM3615295	NAFL_3	GSM3615295	Public on Feb 22 2019	Feb 21 2019	Feb 22 2019	SRA	1	Liver needle biopsy	Homo sapiens	gender: Male	tissue: Liver	disease: NAFLD	polyA RNA	TruSeq® Stranded mRNA Library Prep for NeoPrep	RNA was isolated from fine needle biopsies of human livers using NucleoSpin® from MACHEREY-NAGEL according to manufactors protocol	9606	2687	bcl2fastq v2.17.1.14 used for basecalling	Sequenced reads were mapped to Ensembl Mus musculus genome using whole genome using STAR v2.5.2a with default parameters	Filtering for protein coding genes	Genome_build: Ensembl GRCh38 89	Supplementary_files_format_and_content: Count table	GPL18573	Kristoffer,,Rigbolt	kri@gubra.dk	Gubra	Hørsholm Kongevej 11B	Hørsholm	2970	Denmark	0	Illumina NextSeq 500	cDNA	transcriptomic	RNA-Seq	BioSample: https://www.ncbi.nlm.nih.gov/biosample/SAMN10979951	SRA: https://www.ncbi.nlm.nih.gov/sra?term=SRX5401561	NONE	NAFLD	Male	Liver	NAFL	male
GSM3615296	NAFL_4	GSM3615296	Public on Feb 22 2019	Feb 21 2019	Feb 22 2019	SRA	1	Liver needle biopsy	Homo sapiens	gender: Female	tissue: Liver	disease: NAFLD	polyA RNA	TruSeq® Stranded mRNA Library Prep for NeoPrep	RNA was isolated from fine needle biopsies of human livers using NucleoSpin® from MACHEREY-NAGEL according to manufactors protocol	9606	2689	bcl2fastq v2.17.1.14 used for basecalling	Sequenced reads were mapped to Ensembl Mus musculus genome using whole genome using STAR v2.5.2a with default parameters	Filtering for protein coding genes	Genome_build: Ensembl GRCh38 89	Supplementary_files_format_and_content: Count table	GPL18573	Kristoffer,,Rigbolt	kri@gubra.dk	Gubra	Hørsholm Kongevej 11B	Hørsholm	2970	Denmark	0	Illumina NextSeq 500	cDNA	transcriptomic	RNA-Seq	BioSample: https://www.ncbi.nlm.nih.gov/biosample/SAMN10979950	SRA: https://www.ncbi.nlm.nih.gov/sra?term=SRX5401562	NONE	NAFLD	Female	Liver	NAFL	fpre
GSM3615297	NAFL_5	GSM3615297	Public on Feb 22 2019	Feb 21 2019	Feb 22 2019	SRA	1	Liver needle biopsy	Homo sapiens	gender: Female	tissue: Liver	disease: NAFLD	polyA RNA	TruSeq® Stranded mRNA Library Prep for NeoPrep	RNA was isolated from fine needle biopsies of human livers using NucleoSpin® from MACHEREY-NAGEL according to manufactors protocol	9606	2691	bcl2fastq v2.17.1.14 used for basecalling	Sequenced reads were mapped to Ensembl Mus musculus genome using whole genome using STAR v2.5.2a with default parameters	Filtering for protein coding genes	Genome_build: Ensembl GRCh38 89	Supplementary_files_format_and_content: Count table	GPL18573	Kristoffer,,Rigbolt	kri@gubra.dk	Gubra	Hørsholm Kongevej 11B	Hørsholm	2970	Denmark	0	Illumina NextSeq 500	cDNA	transcriptomic	RNA-Seq	BioSample: https://www.ncbi.nlm.nih.gov/biosample/SAMN10979949	SRA: https://www.ncbi.nlm.nih.gov/sra?term=SRX5401563	NONE	NAFLD	Female	Liver	NAFL	fpre
GSM3615298	NAFL_6	GSM3615298	Public on Feb 22 2019	Feb 21 2019	Feb 22 2019	SRA	1	Liver needle biopsy	Homo sapiens	gender: Male	tissue: Liver	disease: NAFLD	polyA RNA	TruSeq® Stranded mRNA Library Prep for NeoPrep	RNA was isolated from fine needle biopsies of human livers using NucleoSpin® from MACHEREY-NAGEL according to manufactors protocol	9606	2693	bcl2fastq v2.17.1.14 used for basecalling	Sequenced reads were mapped to Ensembl Mus musculus genome using whole genome using STAR v2.5.2a with default parameters	Filtering for protein coding genes	Genome_build: Ensembl GRCh38 89	Supplementary_files_format_and_content: Count table	GPL18573	Kristoffer,,Rigbolt	kri@gubra.dk	Gubra	Hørsholm Kongevej 11B	Hørsholm	2970	Denmark	0	Illumina NextSeq 500	cDNA	transcriptomic	RNA-Seq	BioSample: https://www.ncbi.nlm.nih.gov/biosample/SAMN10979999	SRA: https://www.ncbi.nlm.nih.gov/sra?term=SRX5401564	NONE	NAFLD	Male	Liver	NAFL	male
GSM3615299	NAFL_7	GSM3615299	Public on Feb 22 2019	Feb 21 2019	Feb 22 2019	SRA	1	Liver needle biopsy	Homo sapiens	gender: Male	tissue: Liver	disease: NAFLD	polyA RNA	TruSeq® Stranded mRNA Library Prep for NeoPrep	RNA was isolated from fine needle biopsies of human livers using NucleoSpin® from MACHEREY-NAGEL according to manufactors protocol	9606	2697	bcl2fastq v2.17.1.14 used for basecalling	Sequenced reads were mapped to Ensembl Mus musculus genome using whole genome using STAR v2.5.2a with default parameters	Filtering for protein coding genes	Genome_build: Ensembl GRCh38 89	Supplementary_files_format_and_content: Count table	GPL18573	Kristoffer,,Rigbolt	kri@gubra.dk	Gubra	Hørsholm Kongevej 11B	Hørsholm	2970	Denmark	0	Illumina NextSeq 500	cDNA	transcriptomic	RNA-Seq	BioSample: https://www.ncbi.nlm.nih.gov/biosample/SAMN10979946	SRA: https://www.ncbi.nlm.nih.gov/sra?term=SRX5401565	NONE	NAFLD	Male	Liver	NAFL	male
GSM3615300	NAFL_8	GSM3615300	Public on Feb 22 2019	Feb 21 2019	Feb 22 2019	SRA	1	Liver needle biopsy	Homo sapiens	gender: Female	tissue: Liver	disease: NAFLD	polyA RNA	TruSeq® Stranded mRNA Library Prep for NeoPrep	RNA was isolated from fine needle biopsies of human livers using NucleoSpin® from MACHEREY-NAGEL according to manufactors protocol	9606	2701	bcl2fastq v2.17.1.14 used for basecalling	Sequenced reads were mapped to Ensembl Mus musculus genome using whole genome using STAR v2.5.2a with default parameters	Filtering for protein coding genes	Genome_build: Ensembl GRCh38 89	Supplementary_files_format_and_content: Count table	GPL18573	Kristoffer,,Rigbolt	kri@gubra.dk	Gubra	Hørsholm Kongevej 11B	Hørsholm	2970	Denmark	0	Illumina NextSeq 500	cDNA	transcriptomic	RNA-Seq	BioSample: https://www.ncbi.nlm.nih.gov/biosample/SAMN10979945	SRA: https://www.ncbi.nlm.nih.gov/sra?term=SRX5401566	NONE	NAFLD	Female	Liver	NAFL	fpre
GSM3615301	NAFL_9	GSM3615301	Public on Feb 22 2019	Feb 21 2019	Feb 22 2019	SRA	1	Liver needle biopsy	Homo sapiens	gender: Male	tissue: Liver	disease: NAFLD	polyA RNA	TruSeq® Stranded mRNA Library Prep for NeoPrep	RNA was isolated from fine needle biopsies of human livers using NucleoSpin® from MACHEREY-NAGEL according to manufactors protocol	9606	2703	bcl2fastq v2.17.1.14 used for basecalling	Sequenced reads were mapped to Ensembl Mus musculus genome using whole genome using STAR v2.5.2a with default parameters	Filtering for protein coding genes	Genome_build: Ensembl GRCh38 89	Supplementary_files_format_and_content: Count table	GPL18573	Kristoffer,,Rigbolt	kri@gubra.dk	Gubra	Hørsholm Kongevej 11B	Hørsholm	2970	Denmark	0	Illumina NextSeq 500	cDNA	transcriptomic	RNA-Seq	BioSample: https://www.ncbi.nlm.nih.gov/biosample/SAMN10979944	SRA: https://www.ncbi.nlm.nih.gov/sra?term=SRX5401567	NONE	NAFLD	Male	Liver	NAFL	male
GSM3615302	NAFL_10	GSM3615302	Public on Feb 22 2019	Feb 21 2019	Feb 22 2019	SRA	1	Liver needle biopsy	Homo sapiens	gender: Male	tissue: Liver	disease: NAFLD	polyA RNA	TruSeq® Stranded mRNA Library Prep for NeoPrep	RNA was isolated from fine needle biopsies of human livers using NucleoSpin® from MACHEREY-NAGEL according to manufactors protocol	9606	3993	bcl2fastq v2.17.1.14 used for basecalling	Sequenced reads were mapped to Ensembl Mus musculus genome using whole genome using STAR v2.5.2a with default parameters	Filtering for protein coding genes	Genome_build: Ensembl GRCh38 89	Supplementary_files_format_and_content: Count table	GPL18573	Kristoffer,,Rigbolt	kri@gubra.dk	Gubra	Hørsholm Kongevej 11B	Hørsholm	2970	Denmark	0	Illumina NextSeq 500	cDNA	transcriptomic	RNA-Seq	BioSample: https://www.ncbi.nlm.nih.gov/biosample/SAMN10979943	SRA: https://www.ncbi.nlm.nih.gov/sra?term=SRX5401568	NONE	NAFLD	Male	Liver	NAFL	male
GSM3615303	NAFL_11	GSM3615303	Public on Feb 22 2019	Feb 21 2019	Feb 22 2019	SRA	1	Liver needle biopsy	Homo sapiens	gender: Male	tissue: Liver	disease: NAFLD	polyA RNA	TruSeq® Stranded mRNA Library Prep for NeoPrep	RNA was isolated from fine needle biopsies of human livers using NucleoSpin® from MACHEREY-NAGEL according to manufactors protocol	9606	3995	bcl2fastq v2.17.1.14 used for basecalling	Sequenced reads were mapped to Ensembl Mus musculus genome using whole genome using STAR v2.5.2a with default parameters	Filtering for protein coding genes	Genome_build: Ensembl GRCh38 89	Supplementary_files_format_and_content: Count table	GPL18573	Kristoffer,,Rigbolt	kri@gubra.dk	Gubra	Hørsholm Kongevej 11B	Hørsholm	2970	Denmark	0	Illumina NextSeq 500	cDNA	transcriptomic	RNA-Seq	BioSample: https://www.ncbi.nlm.nih.gov/biosample/SAMN10979942	SRA: https://www.ncbi.nlm.nih.gov/sra?term=SRX5401569	NONE	NAFLD	Male	Liver	NAFL	male
GSM3615304	NAFL_12	GSM3615304	Public on Feb 22 2019	Feb 21 2019	Feb 22 2019	SRA	1	Liver needle biopsy	Homo sapiens	gender: Female	tissue: Liver	disease: NAFLD	polyA RNA	TruSeq® Stranded mRNA Library Prep for NeoPrep	RNA was isolated from fine needle biopsies of human livers using NucleoSpin® from MACHEREY-NAGEL according to manufactors protocol	9606	3998	bcl2fastq v2.17.1.14 used for basecalling	Sequenced reads were mapped to Ensembl Mus musculus genome using whole genome using STAR v2.5.2a with default parameters	Filtering for protein coding genes	Genome_build: Ensembl GRCh38 89	Supplementary_files_format_and_content: Count table	GPL18573	Kristoffer,,Rigbolt	kri@gubra.dk	Gubra	Hørsholm Kongevej 11B	Hørsholm	2970	Denmark	0	Illumina NextSeq 500	cDNA	transcriptomic	RNA-Seq	BioSample: https://www.ncbi.nlm.nih.gov/biosample/SAMN10979941	SRA: https://www.ncbi.nlm.nih.gov/sra?term=SRX5401570	NONE	NAFLD	Female	Liver	NAFL	fpre
GSM3615305	NAFL_13	GSM3615305	Public on Feb 22 2019	Feb 21 2019	Feb 22 2019	SRA	1	Liver needle biopsy	Homo sapiens	gender: Female	tissue: Liver	disease: NAFLD	polyA RNA	TruSeq® Stranded mRNA Library Prep for NeoPrep	RNA was isolated from fine needle biopsies of human livers using NucleoSpin® from MACHEREY-NAGEL according to manufactors protocol	9606	4002	bcl2fastq v2.17.1.14 used for basecalling	Sequenced reads were mapped to Ensembl Mus musculus genome using whole genome using STAR v2.5.2a with default parameters	Filtering for protein coding genes	Genome_build: Ensembl GRCh38 89	Supplementary_files_format_and_content: Count table	GPL18573	Kristoffer,,Rigbolt	kri@gubra.dk	Gubra	Hørsholm Kongevej 11B	Hørsholm	2970	Denmark	0	Illumina NextSeq 500	cDNA	transcriptomic	RNA-Seq	BioSample: https://www.ncbi.nlm.nih.gov/biosample/SAMN10979940	SRA: https://www.ncbi.nlm.nih.gov/sra?term=SRX5401571	NONE	NAFLD	Female	Liver	NAFL	fpre
GSM3615306	NAFL_14	GSM3615306	Public on Feb 22 2019	Feb 21 2019	Feb 22 2019	SRA	1	Liver needle biopsy	Homo sapiens	gender: Male	tissue: Liver	disease: NAFLD	polyA RNA	TruSeq® Stranded mRNA Library Prep for NeoPrep	RNA was isolated from fine needle biopsies of human livers using NucleoSpin® from MACHEREY-NAGEL according to manufactors protocol	9606	4007	bcl2fastq v2.17.1.14 used for basecalling	Sequenced reads were mapped to Ensembl Mus musculus genome using whole genome using STAR v2.5.2a with default parameters	Filtering for protein coding genes	Genome_build: Ensembl GRCh38 89	Supplementary_files_format_and_content: Count table	GPL18573	Kristoffer,,Rigbolt	kri@gubra.dk	Gubra	Hørsholm Kongevej 11B	Hørsholm	2970	Denmark	0	Illumina NextSeq 500	cDNA	transcriptomic	RNA-Seq	BioSample: https://www.ncbi.nlm.nih.gov/biosample/SAMN10979939	SRA: https://www.ncbi.nlm.nih.gov/sra?term=SRX5401572	NONE	NAFLD	Male	Liver	NAFL	male
GSM3615307	NAFL_15	GSM3615307	Public on Feb 22 2019	Feb 21 2019	Feb 22 2019	SRA	1	Liver needle biopsy	Homo sapiens	gender: Female	tissue: Liver	disease: NAFLD	polyA RNA	TruSeq® Stranded mRNA Library Prep for NeoPrep	RNA was isolated from fine needle biopsies of human livers using NucleoSpin® from MACHEREY-NAGEL according to manufactors protocol	9606	4010	bcl2fastq v2.17.1.14 used for basecalling	Sequenced reads were mapped to Ensembl Mus musculus genome using whole genome using STAR v2.5.2a with default parameters	Filtering for protein coding genes	Genome_build: Ensembl GRCh38 89	Supplementary_files_format_and_content: Count table	GPL18573	Kristoffer,,Rigbolt	kri@gubra.dk	Gubra	Hørsholm Kongevej 11B	Hørsholm	2970	Denmark	0	Illumina NextSeq 500	cDNA	transcriptomic	RNA-Seq	BioSample: https://www.ncbi.nlm.nih.gov/biosample/SAMN10979937	SRA: https://www.ncbi.nlm.nih.gov/sra?term=SRX5401573	NONE	NAFLD	Female	Liver	NAFL	fpre
GSM3615308	NASH_1	GSM3615308	Public on Feb 22 2019	Feb 21 2019	Feb 22 2019	SRA	1	Liver needle biopsy	Homo sapiens	gender: Male	tissue: Liver	disease: NASH	polyA RNA	TruSeq® Stranded mRNA Library Prep for NeoPrep	RNA was isolated from fine needle biopsies of human livers using NucleoSpin® from MACHEREY-NAGEL according to manufactors protocol	9606	2684	bcl2fastq v2.17.1.14 used for basecalling	Sequenced reads were mapped to Ensembl Mus musculus genome using whole genome using STAR v2.5.2a with default parameters	Filtering for protein coding genes	Genome_build: Ensembl GRCh38 89	Supplementary_files_format_and_content: Count table	GPL18573	Kristoffer,,Rigbolt	kri@gubra.dk	Gubra	Hørsholm Kongevej 11B	Hørsholm	2970	Denmark	0	Illumina NextSeq 500	cDNA	transcriptomic	RNA-Seq	BioSample: https://www.ncbi.nlm.nih.gov/biosample/SAMN10979936	SRA: https://www.ncbi.nlm.nih.gov/sra?term=SRX5401574	NONE	NASH	Male	Liver	NASH	male
GSM3615309	NASH_2	GSM3615309	Public on Feb 22 2019	Feb 21 2019	Feb 22 2019	SRA	1	Liver needle biopsy	Homo sapiens	gender: Female	tissue: Liver	disease: NASH	polyA RNA	TruSeq® Stranded mRNA Library Prep for NeoPrep	RNA was isolated from fine needle biopsies of human livers using NucleoSpin® from MACHEREY-NAGEL according to manufactors protocol	9606	2688	bcl2fastq v2.17.1.14 used for basecalling	Sequenced reads were mapped to Ensembl Mus musculus genome using whole genome using STAR v2.5.2a with default parameters	Filtering for protein coding genes	Genome_build: Ensembl GRCh38 89	Supplementary_files_format_and_content: Count table	GPL18573	Kristoffer,,Rigbolt	kri@gubra.dk	Gubra	Hørsholm Kongevej 11B	Hørsholm	2970	Denmark	0	Illumina NextSeq 500	cDNA	transcriptomic	RNA-Seq	BioSample: https://www.ncbi.nlm.nih.gov/biosample/SAMN10979935	SRA: https://www.ncbi.nlm.nih.gov/sra?term=SRX5401575	NONE	NASH	Female	Liver	NASH	fpre
GSM3615310	NASH_3	GSM3615310	Public on Feb 22 2019	Feb 21 2019	Feb 22 2019	SRA	1	Liver needle biopsy	Homo sapiens	gender: Male	tissue: Liver	disease: NASH	polyA RNA	TruSeq® Stranded mRNA Library Prep for NeoPrep	RNA was isolated from fine needle biopsies of human livers using NucleoSpin® from MACHEREY-NAGEL according to manufactors protocol	9606	2692	bcl2fastq v2.17.1.14 used for basecalling	Sequenced reads were mapped to Ensembl Mus musculus genome using whole genome using STAR v2.5.2a with default parameters	Filtering for protein coding genes	Genome_build: Ensembl GRCh38 89	Supplementary_files_format_and_content: Count table	GPL18573	Kristoffer,,Rigbolt	kri@gubra.dk	Gubra	Hørsholm Kongevej 11B	Hørsholm	2970	Denmark	0	Illumina NextSeq 500	cDNA	transcriptomic	RNA-Seq	BioSample: https://www.ncbi.nlm.nih.gov/biosample/SAMN10979934	SRA: https://www.ncbi.nlm.nih.gov/sra?term=SRX5401576	NONE	NASH	Male	Liver	NASH	male
GSM3615311	NASH_4	GSM3615311	Public on Feb 22 2019	Feb 21 2019	Feb 22 2019	SRA	1	Liver needle biopsy	Homo sapiens	gender: Female	tissue: Liver	disease: NASH	polyA RNA	TruSeq® Stranded mRNA Library Prep for NeoPrep	RNA was isolated from fine needle biopsies of human livers using NucleoSpin® from MACHEREY-NAGEL according to manufactors protocol	9606	2696	bcl2fastq v2.17.1.14 used for basecalling	Sequenced reads were mapped to Ensembl Mus musculus genome using whole genome using STAR v2.5.2a with default parameters	Filtering for protein coding genes	Genome_build: Ensembl GRCh38 89	Supplementary_files_format_and_content: Count table	GPL18573	Kristoffer,,Rigbolt	kri@gubra.dk	Gubra	Hørsholm Kongevej 11B	Hørsholm	2970	Denmark	0	Illumina NextSeq 500	cDNA	transcriptomic	RNA-Seq	BioSample: https://www.ncbi.nlm.nih.gov/biosample/SAMN10979933	SRA: https://www.ncbi.nlm.nih.gov/sra?term=SRX5401577	NONE	NASH	Female	Liver	NASH	fpre
GSM3615312	NASH_5	GSM3615312	Public on Feb 22 2019	Feb 21 2019	Feb 22 2019	SRA	1	Liver needle biopsy	Homo sapiens	gender: Male	tissue: Liver	disease: NASH	polyA RNA	TruSeq® Stranded mRNA Library Prep for NeoPrep	RNA was isolated from fine needle biopsies of human livers using NucleoSpin® from MACHEREY-NAGEL according to manufactors protocol	9606	2698	bcl2fastq v2.17.1.14 used for basecalling	Sequenced reads were mapped to Ensembl Mus musculus genome using whole genome using STAR v2.5.2a with default parameters	Filtering for protein coding genes	Genome_build: Ensembl GRCh38 89	Supplementary_files_format_and_content: Count table	GPL18573	Kristoffer,,Rigbolt	kri@gubra.dk	Gubra	Hørsholm Kongevej 11B	Hørsholm	2970	Denmark	0	Illumina NextSeq 500	cDNA	transcriptomic	RNA-Seq	BioSample: https://www.ncbi.nlm.nih.gov/biosample/SAMN10979932	SRA: https://www.ncbi.nlm.nih.gov/sra?term=SRX5401578	NONE	NASH	Male	Liver	NASH	male
GSM3615313	NASH_6	GSM3615313	Public on Feb 22 2019	Feb 21 2019	Feb 22 2019	SRA	1	Liver needle biopsy	Homo sapiens	gender: Male	tissue: Liver	disease: NASH	polyA RNA	TruSeq® Stranded mRNA Library Prep for NeoPrep	RNA was isolated from fine needle biopsies of human livers using NucleoSpin® from MACHEREY-NAGEL according to manufactors protocol	9606	2704	bcl2fastq v2.17.1.14 used for basecalling	Sequenced reads were mapped to Ensembl Mus musculus genome using whole genome using STAR v2.5.2a with default parameters	Filtering for protein coding genes	Genome_build: Ensembl GRCh38 89	Supplementary_files_format_and_content: Count table	GPL18573	Kristoffer,,Rigbolt	kri@gubra.dk	Gubra	Hørsholm Kongevej 11B	Hørsholm	2970	Denmark	0	Illumina NextSeq 500	cDNA	transcriptomic	RNA-Seq	BioSample: https://www.ncbi.nlm.nih.gov/biosample/SAMN10979931	SRA: https://www.ncbi.nlm.nih.gov/sra?term=SRX5401579	NONE	NASH	Male	Liver	NASH	male
GSM3615314	NASH_7	GSM3615314	Public on Feb 22 2019	Feb 21 2019	Feb 22 2019	SRA	1	Liver needle biopsy	Homo sapiens	gender: Male	tissue: Liver	disease: NASH	polyA RNA	TruSeq® Stranded mRNA Library Prep for NeoPrep	RNA was isolated from fine needle biopsies of human livers using NucleoSpin® from MACHEREY-NAGEL according to manufactors protocol	9606	2705	bcl2fastq v2.17.1.14 used for basecalling	Sequenced reads were mapped to Ensembl Mus musculus genome using whole genome using STAR v2.5.2a with default parameters	Filtering for protein coding genes	Genome_build: Ensembl GRCh38 89	Supplementary_files_format_and_content: Count table	GPL18573	Kristoffer,,Rigbolt	kri@gubra.dk	Gubra	Hørsholm Kongevej 11B	Hørsholm	2970	Denmark	0	Illumina NextSeq 500	cDNA	transcriptomic	RNA-Seq	BioSample: https://www.ncbi.nlm.nih.gov/biosample/SAMN10979930	SRA: https://www.ncbi.nlm.nih.gov/sra?term=SRX5401580	NONE	NASH	Male	Liver	NASH	male
GSM3615315	NASH_8	GSM3615315	Public on Feb 22 2019	Feb 21 2019	Feb 22 2019	SRA	1	Liver needle biopsy	Homo sapiens	gender: Male	tissue: Liver	disease: NASH	polyA RNA	TruSeq® Stranded mRNA Library Prep for NeoPrep	RNA was isolated from fine needle biopsies of human livers using NucleoSpin® from MACHEREY-NAGEL according to manufactors protocol	9606	3992	bcl2fastq v2.17.1.14 used for basecalling	Sequenced reads were mapped to Ensembl Mus musculus genome using whole genome using STAR v2.5.2a with default parameters	Filtering for protein coding genes	Genome_build: Ensembl GRCh38 89	Supplementary_files_format_and_content: Count table	GPL18573	Kristoffer,,Rigbolt	kri@gubra.dk	Gubra	Hørsholm Kongevej 11B	Hørsholm	2970	Denmark	0	Illumina NextSeq 500	cDNA	transcriptomic	RNA-Seq	BioSample: https://www.ncbi.nlm.nih.gov/biosample/SAMN10979929	SRA: https://www.ncbi.nlm.nih.gov/sra?term=SRX5401581	NONE	NASH	Male	Liver	NASH	male
GSM3615316	NASH_9	GSM3615316	Public on Feb 22 2019	Feb 21 2019	Feb 22 2019	SRA	1	Liver needle biopsy	Homo sapiens	gender: Male	tissue: Liver	disease: NASH	polyA RNA	TruSeq® Stranded mRNA Library Prep for NeoPrep	RNA was isolated from fine needle biopsies of human livers using NucleoSpin® from MACHEREY-NAGEL according to manufactors protocol	9606	3994	bcl2fastq v2.17.1.14 used for basecalling	Sequenced reads were mapped to Ensembl Mus musculus genome using whole genome using STAR v2.5.2a with default parameters	Filtering for protein coding genes	Genome_build: Ensembl GRCh38 89	Supplementary_files_format_and_content: Count table	GPL18573	Kristoffer,,Rigbolt	kri@gubra.dk	Gubra	Hørsholm Kongevej 11B	Hørsholm	2970	Denmark	0	Illumina NextSeq 500	cDNA	transcriptomic	RNA-Seq	BioSample: https://www.ncbi.nlm.nih.gov/biosample/SAMN10979928	SRA: https://www.ncbi.nlm.nih.gov/sra?term=SRX5401582	NONE	NASH	Male	Liver	NASH	male
GSM3615317	NASH_10	GSM3615317	Public on Feb 22 2019	Feb 21 2019	Feb 22 2019	SRA	1	Liver needle biopsy	Homo sapiens	gender: Female	tissue: Liver	disease: NASH	polyA RNA	TruSeq® Stranded mRNA Library Prep for NeoPrep	RNA was isolated from fine needle biopsies of human livers using NucleoSpin® from MACHEREY-NAGEL according to manufactors protocol	9606	3996	bcl2fastq v2.17.1.14 used for basecalling	Sequenced reads were mapped to Ensembl Mus musculus genome using whole genome using STAR v2.5.2a with default parameters	Filtering for protein coding genes	Genome_build: Ensembl GRCh38 89	Supplementary_files_format_and_content: Count table	GPL18573	Kristoffer,,Rigbolt	kri@gubra.dk	Gubra	Hørsholm Kongevej 11B	Hørsholm	2970	Denmark	0	Illumina NextSeq 500	cDNA	transcriptomic	RNA-Seq	BioSample: https://www.ncbi.nlm.nih.gov/biosample/SAMN10979927	SRA: https://www.ncbi.nlm.nih.gov/sra?term=SRX5401583	NONE	NASH	Female	Liver	NASH	fpre
GSM3615318	NASH_11	GSM3615318	Public on Feb 22 2019	Feb 21 2019	Feb 22 2019	SRA	1	Liver needle biopsy	Homo sapiens	gender: Female	tissue: Liver	disease: NASH	polyA RNA	TruSeq® Stranded mRNA Library Prep for NeoPrep	RNA was isolated from fine needle biopsies of human livers using NucleoSpin® from MACHEREY-NAGEL according to manufactors protocol	9606	3997	bcl2fastq v2.17.1.14 used for basecalling	Sequenced reads were mapped to Ensembl Mus musculus genome using whole genome using STAR v2.5.2a with default parameters	Filtering for protein coding genes	Genome_build: Ensembl GRCh38 89	Supplementary_files_format_and_content: Count table	GPL18573	Kristoffer,,Rigbolt	kri@gubra.dk	Gubra	Hørsholm Kongevej 11B	Hørsholm	2970	Denmark	0	Illumina NextSeq 500	cDNA	transcriptomic	RNA-Seq	BioSample: https://www.ncbi.nlm.nih.gov/biosample/SAMN10979926	SRA: https://www.ncbi.nlm.nih.gov/sra?term=SRX5401584	NONE	NASH	Female	Liver	NASH	fpre
GSM3615319	NASH_12	GSM3615319	Public on Feb 22 2019	Feb 21 2019	Feb 22 2019	SRA	1	Liver needle biopsy	Homo sapiens	gender: Male	tissue: Liver	disease: NASH	polyA RNA	TruSeq® Stranded mRNA Library Prep for NeoPrep	RNA was isolated from fine needle biopsies of human livers using NucleoSpin® from MACHEREY-NAGEL according to manufactors protocol	9606	4000	bcl2fastq v2.17.1.14 used for basecalling	Sequenced reads were mapped to Ensembl Mus musculus genome using whole genome using STAR v2.5.2a with default parameters	Filtering for protein coding genes	Genome_build: Ensembl GRCh38 89	Supplementary_files_format_and_content: Count table	GPL18573	Kristoffer,,Rigbolt	kri@gubra.dk	Gubra	Hørsholm Kongevej 11B	Hørsholm	2970	Denmark	0	Illumina NextSeq 500	cDNA	transcriptomic	RNA-Seq	BioSample: https://www.ncbi.nlm.nih.gov/biosample/SAMN10979963	SRA: https://www.ncbi.nlm.nih.gov/sra?term=SRX5401585	NONE	NASH	Male	Liver	NASH	male
GSM3615320	NASH_13	GSM3615320	Public on Feb 22 2019	Feb 21 2019	Feb 22 2019	SRA	1	Liver needle biopsy	Homo sapiens	gender: Male	tissue: Liver	disease: NASH	polyA RNA	TruSeq® Stranded mRNA Library Prep for NeoPrep	RNA was isolated from fine needle biopsies of human livers using NucleoSpin® from MACHEREY-NAGEL according to manufactors protocol	9606	4004	bcl2fastq v2.17.1.14 used for basecalling	Sequenced reads were mapped to Ensembl Mus musculus genome using whole genome using STAR v2.5.2a with default parameters	Filtering for protein coding genes	Genome_build: Ensembl GRCh38 89	Supplementary_files_format_and_content: Count table	GPL18573	Kristoffer,,Rigbolt	kri@gubra.dk	Gubra	Hørsholm Kongevej 11B	Hørsholm	2970	Denmark	0	Illumina NextSeq 500	cDNA	transcriptomic	RNA-Seq	BioSample: https://www.ncbi.nlm.nih.gov/biosample/SAMN10979962	SRA: https://www.ncbi.nlm.nih.gov/sra?term=SRX5401586	NONE	NASH	Male	Liver	NASH	male
GSM3615321	NASH_14	GSM3615321	Public on Feb 22 2019	Feb 21 2019	Feb 22 2019	SRA	1	Liver needle biopsy	Homo sapiens	gender: Male	tissue: Liver	disease: NASH	polyA RNA	TruSeq® Stranded mRNA Library Prep for NeoPrep	RNA was isolated from fine needle biopsies of human livers using NucleoSpin® from MACHEREY-NAGEL according to manufactors protocol	9606	4005	bcl2fastq v2.17.1.14 used for basecalling	Sequenced reads were mapped to Ensembl Mus musculus genome using whole genome using STAR v2.5.2a with default parameters	Filtering for protein coding genes	Genome_build: Ensembl GRCh38 89	Supplementary_files_format_and_content: Count table	GPL18573	Kristoffer,,Rigbolt	kri@gubra.dk	Gubra	Hørsholm Kongevej 11B	Hørsholm	2970	Denmark	0	Illumina NextSeq 500	cDNA	transcriptomic	RNA-Seq	BioSample: https://www.ncbi.nlm.nih.gov/biosample/SAMN10979961	SRA: https://www.ncbi.nlm.nih.gov/sra?term=SRX5401587	NONE	NASH	Male	Liver	NASH	male
GSM3615322	NASH_15	GSM3615322	Public on Feb 22 2019	Feb 21 2019	Feb 22 2019	SRA	1	Liver needle biopsy	Homo sapiens	gender: Male	tissue: Liver	disease: NASH	polyA RNA	TruSeq® Stranded mRNA Library Prep for NeoPrep	RNA was isolated from fine needle biopsies of human livers using NucleoSpin® from MACHEREY-NAGEL according to manufactors protocol	9606	4006	bcl2fastq v2.17.1.14 used for basecalling	Sequenced reads were mapped to Ensembl Mus musculus genome using whole genome using STAR v2.5.2a with default parameters	Filtering for protein coding genes	Genome_build: Ensembl GRCh38 89	Supplementary_files_format_and_content: Count table	GPL18573	Kristoffer,,Rigbolt	kri@gubra.dk	Gubra	Hørsholm Kongevej 11B	Hørsholm	2970	Denmark	0	Illumina NextSeq 500	cDNA	transcriptomic	RNA-Seq	BioSample: https://www.ncbi.nlm.nih.gov/biosample/SAMN10979960	SRA: https://www.ncbi.nlm.nih.gov/sra?term=SRX5401588	NONE	NASH	Male	Liver	NASH	male
GSM3615323	NASH_16	GSM3615323	Public on Feb 22 2019	Feb 21 2019	Feb 22 2019	SRA	1	Liver needle biopsy	Homo sapiens	gender: Male	tissue: Liver	disease: NASH	polyA RNA	TruSeq® Stranded mRNA Library Prep for NeoPrep	RNA was isolated from fine needle biopsies of human livers using NucleoSpin® from MACHEREY-NAGEL according to manufactors protocol	9606	4008	bcl2fastq v2.17.1.14 used for basecalling	Sequenced reads were mapped to Ensembl Mus musculus genome using whole genome using STAR v2.5.2a with default parameters	Filtering for protein coding genes	Genome_build: Ensembl GRCh38 89	Supplementary_files_format_and_content: Count table	GPL18573	Kristoffer,,Rigbolt	kri@gubra.dk	Gubra	Hørsholm Kongevej 11B	Hørsholm	2970	Denmark	0	Illumina NextSeq 500	cDNA	transcriptomic	RNA-Seq	BioSample: https://www.ncbi.nlm.nih.gov/biosample/SAMN10979959	SRA: https://www.ncbi.nlm.nih.gov/sra?term=SRX5401589	NONE	NASH	Male	Liver	NASH	male

## Sheet: GSE130970
	title	geo_accession	status	submission_date	last_update_date	type	channel_count	source_name_ch1	organism_ch1	characteristics_ch1	characteristics_ch1.1	characteristics_ch1.2	characteristics_ch1.3	characteristics_ch1.4	characteristics_ch1.5	characteristics_ch1.6	characteristics_ch1.7	molecule_ch1	extract_protocol_ch1	extract_protocol_ch1.1	taxid_ch1	data_processing	data_processing.1	data_processing.2	data_processing.3	platform_id	contact_name	contact_institute	contact_address	contact_city	contact_state	contact_zip/postal_code	contact_country	data_row_count	instrument_model	library_selection	library_source	library_strategy	relation	relation.1	supplementary_file_1	age at biopsy:ch1	cytological ballooning grade:ch1	fibrosis stage:ch1	lobular inflammation grade:ch1	nafld activity score:ch1	Sex:ch1	steatosis grade:ch1	tissue:ch1
GSM3758006	440350.1.X_1	GSM3758006	Public on Aug 15 2019	May 09 2019	Sep 12 2019	SRA	1	liver biopsy	Homo sapiens	tissue: liver biopsy	Sex: F	age at biopsy: 48	lobular inflammation grade: 1	cytological ballooning grade: 2	steatosis grade: 1	nafld activity score: 4	fibrosis stage: 3	total RNA	RNA was extracted from cells using a Qiagen RNeasy RNA isolation kit	cDNA libraries were prepared using the Illumina TruSeq Stranded mRNA Sample Preparation kit	9606	Transcript-level abundance was quantified using Salmon v0.9.1 (Patro et al. Nature Methods, 2017) against the transcriptome for genome build GRCh37, Ensembl release 75.	Gene-level abundances (counts and transcripts per million) were estimated using Tximport v0.99.8 (Soneson et al. 2015, F1000Research) using the "lengthScaledTPM" argument, and Ensembl transcript-to-Entrez gene ID cross references.	Genome_build: GRCh37	Supplementary_files_format_and_content: csv files contain gene-level counts and transcript per million quantifications generated using tximport.	GPL16791	Stephen,Aurelien,Hoang	HemoShear Therapeutics	501 Locust Ave, Suite 301	Charlottesville	Virginia	22902	USA	0	Illumina HiSeq 2500	cDNA	transcriptomic	RNA-Seq	BioSample: https://www.ncbi.nlm.nih.gov/biosample/SAMN11613090	SRA: https://www.ncbi.nlm.nih.gov/sra?term=SRX5813456	NONE	48	2	3	1	4	F	1	liver biopsy
GSM3758010	440354.1.X_4	GSM3758010	Public on Aug 15 2019	May 09 2019	Sep 12 2019	SRA	1	liver biopsy	Homo sapiens	tissue: liver biopsy	Sex: F	age at biopsy: 46	lobular inflammation grade: 2	cytological ballooning grade: 2	steatosis grade: 2	nafld activity score: 6	fibrosis stage: 3	total RNA	RNA was extracted from cells using a Qiagen RNeasy RNA isolation kit	cDNA libraries were prepared using the Illumina TruSeq Stranded mRNA Sample Preparation kit	9606	Transcript-level abundance was quantified using Salmon v0.9.1 (Patro et al. Nature Methods, 2017) against the transcriptome for genome build GRCh37, Ensembl release 75.	Gene-level abundances (counts and transcripts per million) were estimated using Tximport v0.99.8 (Soneson et al. 2015, F1000Research) using the "lengthScaledTPM" argument, and Ensembl transcript-to-Entrez gene ID cross references.	Genome_build: GRCh37	Supplementary_files_format_and_content: csv files contain gene-level counts and transcript per million quantifications generated using tximport.	GPL16791	Stephen,Aurelien,Hoang	HemoShear Therapeutics	501 Locust Ave, Suite 301	Charlottesville	Virginia	22902	USA	0	Illumina HiSeq 2500	cDNA	transcriptomic	RNA-Seq	BioSample: https://www.ncbi.nlm.nih.gov/biosample/SAMN11613086	SRA: https://www.ncbi.nlm.nih.gov/sra?term=SRX5813460	NONE	46	2	3	2	6	F	2	liver biopsy
GSM3758014	440376.1.X_1	GSM3758014	Public on Aug 15 2019	May 09 2019	Sep 12 2019	SRA	1	liver biopsy	Homo sapiens	tissue: liver biopsy	Sex: M	age at biopsy: 56	lobular inflammation grade: 1	cytological ballooning grade: 1	steatosis grade: 2	nafld activity score: 4	fibrosis stage: 3	total RNA	RNA was extracted from cells using a Qiagen RNeasy RNA isolation kit	cDNA libraries were prepared using the Illumina TruSeq Stranded mRNA Sample Preparation kit	9606	Transcript-level abundance was quantified using Salmon v0.9.1 (Patro et al. Nature Methods, 2017) against the transcriptome for genome build GRCh37, Ensembl release 75.	Gene-level abundances (counts and transcripts per million) were estimated using Tximport v0.99.8 (Soneson et al. 2015, F1000Research) using the "lengthScaledTPM" argument, and Ensembl transcript-to-Entrez gene ID cross references.	Genome_build: GRCh37	Supplementary_files_format_and_content: csv files contain gene-level counts and transcript per million quantifications generated using tximport.	GPL16791	Stephen,Aurelien,Hoang	HemoShear Therapeutics	501 Locust Ave, Suite 301	Charlottesville	Virginia	22902	USA	0	Illumina HiSeq 2500	cDNA	transcriptomic	RNA-Seq	BioSample: https://www.ncbi.nlm.nih.gov/biosample/SAMN11613082	SRA: https://www.ncbi.nlm.nih.gov/sra?term=SRX5813464	NONE	56	1	3	1	4	M	2	liver biopsy
GSM3758016	440378.1.X_1	GSM3758016	Public on Aug 15 2019	May 09 2019	Sep 12 2019	SRA	1	liver biopsy	Homo sapiens	tissue: liver biopsy	Sex: M	age at biopsy: 45	lobular inflammation grade: 1	cytological ballooning grade: 2	steatosis grade: 2	nafld activity score: 5	fibrosis stage: 2	total RNA	RNA was extracted from cells using a Qiagen RNeasy RNA isolation kit	cDNA libraries were prepared using the Illumina TruSeq Stranded mRNA Sample Preparation kit	9606	Transcript-level abundance was quantified using Salmon v0.9.1 (Patro et al. Nature Methods, 2017) against the transcriptome for genome build GRCh37, Ensembl release 75.	Gene-level abundances (counts and transcripts per million) were estimated using Tximport v0.99.8 (Soneson et al. 2015, F1000Research) using the "lengthScaledTPM" argument, and Ensembl transcript-to-Entrez gene ID cross references.	Genome_build: GRCh37	Supplementary_files_format_and_content: csv files contain gene-level counts and transcript per million quantifications generated using tximport.	GPL16791	Stephen,Aurelien,Hoang	HemoShear Therapeutics	501 Locust Ave, Suite 301	Charlottesville	Virginia	22902	USA	0	Illumina HiSeq 2500	cDNA	transcriptomic	RNA-Seq	BioSample: https://www.ncbi.nlm.nih.gov/biosample/SAMN11613080	SRA: https://www.ncbi.nlm.nih.gov/sra?term=SRX5813466	NONE	45	2	2	1	5	M	2	liver biopsy
GSM3758017	440379.1.X_1	GSM3758017	Public on Aug 15 2019	May 09 2019	Sep 12 2019	SRA	1	liver biopsy	Homo sapiens	tissue: liver biopsy	Sex: M	age at biopsy: 43	lobular inflammation grade: 1	cytological ballooning grade: 2	steatosis grade: 2	nafld activity score: 5	fibrosis stage: 1	total RNA	RNA was extracted from cells using a Qiagen RNeasy RNA isolation kit	cDNA libraries were prepared using the Illumina TruSeq Stranded mRNA Sample Preparation kit	9606	Transcript-level abundance was quantified using Salmon v0.9.1 (Patro et al. Nature Methods, 2017) against the transcriptome for genome build GRCh37, Ensembl release 75.	Gene-level abundances (counts and transcripts per million) were estimated using Tximport v0.99.8 (Soneson et al. 2015, F1000Research) using the "lengthScaledTPM" argument, and Ensembl transcript-to-Entrez gene ID cross references.	Genome_build: GRCh37	Supplementary_files_format_and_content: csv files contain gene-level counts and transcript per million quantifications generated using tximport.	GPL16791	Stephen,Aurelien,Hoang	HemoShear Therapeutics	501 Locust Ave, Suite 301	Charlottesville	Virginia	22902	USA	0	Illumina HiSeq 2500	cDNA	transcriptomic	RNA-Seq	BioSample: https://www.ncbi.nlm.nih.gov/biosample/SAMN11613079	SRA: https://www.ncbi.nlm.nih.gov/sra?term=SRX5813467	NONE	43	2	1	1	5	M	2	liver biopsy
GSM3758018	440380.1.X_1	GSM3758018	Public on Aug 15 2019	May 09 2019	Sep 12 2019	SRA	1	liver biopsy	Homo sapiens	tissue: liver biopsy	Sex: F	age at biopsy: 49	lobular inflammation grade: 1	cytological ballooning grade: 2	steatosis grade: 2	nafld activity score: 5	fibrosis stage: 2	total RNA	RNA was extracted from cells using a Qiagen RNeasy RNA isolation kit	cDNA libraries were prepared using the Illumina TruSeq Stranded mRNA Sample Preparation kit	9606	Transcript-level abundance was quantified using Salmon v0.9.1 (Patro et al. Nature Methods, 2017) against the transcriptome for genome build GRCh37, Ensembl release 75.	Gene-level abundances (counts and transcripts per million) were estimated using Tximport v0.99.8 (Soneson et al. 2015, F1000Research) using the "lengthScaledTPM" argument, and Ensembl transcript-to-Entrez gene ID cross references.	Genome_build: GRCh37	Supplementary_files_format_and_content: csv files contain gene-level counts and transcript per million quantifications generated using tximport.	GPL16791	Stephen,Aurelien,Hoang	HemoShear Therapeutics	501 Locust Ave, Suite 301	Charlottesville	Virginia	22902	USA	0	Illumina HiSeq 2500	cDNA	transcriptomic	RNA-Seq	BioSample: https://www.ncbi.nlm.nih.gov/biosample/SAMN11613078	SRA: https://www.ncbi.nlm.nih.gov/sra?term=SRX5813468	NONE	49	2	2	1	5	F	2	liver biopsy
GSM3758020	440382.1.X_1	GSM3758020	Public on Aug 15 2019	May 09 2019	Sep 12 2019	SRA	1	liver biopsy	Homo sapiens	tissue: liver biopsy	Sex: M	age at biopsy: 41	lobular inflammation grade: 1	cytological ballooning grade: 0	steatosis grade: 2	nafld activity score: 3	fibrosis stage: 2	total RNA	RNA was extracted from cells using a Qiagen RNeasy RNA isolation kit	cDNA libraries were prepared using the Illumina TruSeq Stranded mRNA Sample Preparation kit	9606	Transcript-level abundance was quantified using Salmon v0.9.1 (Patro et al. Nature Methods, 2017) against the transcriptome for genome build GRCh37, Ensembl release 75.	Gene-level abundances (counts and transcripts per million) were estimated using Tximport v0.99.8 (Soneson et al. 2015, F1000Research) using the "lengthScaledTPM" argument, and Ensembl transcript-to-Entrez gene ID cross references.	Genome_build: GRCh37	Supplementary_files_format_and_content: csv files contain gene-level counts and transcript per million quantifications generated using tximport.	GPL16791	Stephen,Aurelien,Hoang	HemoShear Therapeutics	501 Locust Ave, Suite 301	Charlottesville	Virginia	22902	USA	0	Illumina HiSeq 2500	cDNA	transcriptomic	RNA-Seq	BioSample: https://www.ncbi.nlm.nih.gov/biosample/SAMN11613076	SRA: https://www.ncbi.nlm.nih.gov/sra?term=SRX5813470	NONE	41	0	2	1	3	M	2	liver biopsy
GSM3758021	440383.1.X_1	GSM3758021	Public on Aug 15 2019	May 09 2019	Sep 12 2019	SRA	1	liver biopsy	Homo sapiens	tissue: liver biopsy	Sex: F	age at biopsy: 36	lobular inflammation grade: 1	cytological ballooning grade: 1	steatosis grade: 2	nafld activity score: 4	fibrosis stage: 2	total RNA	RNA was extracted from cells using a Qiagen RNeasy RNA isolation kit	cDNA libraries were prepared using the Illumina TruSeq Stranded mRNA Sample Preparation kit	9606	Transcript-level abundance was quantified using Salmon v0.9.1 (Patro et al. Nature Methods, 2017) against the transcriptome for genome build GRCh37, Ensembl release 75.	Gene-level abundances (counts and transcripts per million) were estimated using Tximport v0.99.8 (Soneson et al. 2015, F1000Research) using the "lengthScaledTPM" argument, and Ensembl transcript-to-Entrez gene ID cross references.	Genome_build: GRCh37	Supplementary_files_format_and_content: csv files contain gene-level counts and transcript per million quantifications generated using tximport.	GPL16791	Stephen,Aurelien,Hoang	HemoShear Therapeutics	501 Locust Ave, Suite 301	Charlottesville	Virginia	22902	USA	0	Illumina HiSeq 2500	cDNA	transcriptomic	RNA-Seq	BioSample: https://www.ncbi.nlm.nih.gov/biosample/SAMN11613075	SRA: https://www.ncbi.nlm.nih.gov/sra?term=SRX5813471	NONE	36	1	2	1	4	F	2	liver biopsy
GSM3758022	440384.1.X_1	GSM3758022	Public on Aug 15 2019	May 09 2019	Sep 12 2019	SRA	1	liver biopsy	Homo sapiens	tissue: liver biopsy	Sex: M	age at biopsy: 69	lobular inflammation grade: 1	cytological ballooning grade: 2	steatosis grade: 2	nafld activity score: 5	fibrosis stage: 1	total RNA	RNA was extracted from cells using a Qiagen RNeasy RNA isolation kit	cDNA libraries were prepared using the Illumina TruSeq Stranded mRNA Sample Preparation kit	9606	Transcript-level abundance was quantified using Salmon v0.9.1 (Patro et al. Nature Methods, 2017) against the transcriptome for genome build GRCh37, Ensembl release 75.	Gene-level abundances (counts and transcripts per million) were estimated using Tximport v0.99.8 (Soneson et al. 2015, F1000Research) using the "lengthScaledTPM" argument, and Ensembl transcript-to-Entrez gene ID cross references.	Genome_build: GRCh37	Supplementary_files_format_and_content: csv files contain gene-level counts and transcript per million quantifications generated using tximport.	GPL16791	Stephen,Aurelien,Hoang	HemoShear Therapeutics	501 Locust Ave, Suite 301	Charlottesville	Virginia	22902	USA	0	Illumina HiSeq 2500	cDNA	transcriptomic	RNA-Seq	BioSample: https://www.ncbi.nlm.nih.gov/biosample/SAMN11613074	SRA: https://www.ncbi.nlm.nih.gov/sra?term=SRX5813472	NONE	69	2	1	1	5	M	2	liver biopsy
GSM3758023	440385.1.X_1	GSM3758023	Public on Aug 15 2019	May 09 2019	Sep 12 2019	SRA	1	liver biopsy	Homo sapiens	tissue: liver biopsy	Sex: M	age at biopsy: 39	lobular inflammation grade: 1	cytological ballooning grade: 0	steatosis grade: 3	nafld activity score: 4	fibrosis stage: 1	total RNA	RNA was extracted from cells using a Qiagen RNeasy RNA isolation kit	cDNA libraries were prepared using the Illumina TruSeq Stranded mRNA Sample Preparation kit	9606	Transcript-level abundance was quantified using Salmon v0.9.1 (Patro et al. Nature Methods, 2017) against the transcriptome for genome build GRCh37, Ensembl release 75.	Gene-level abundances (counts and transcripts per million) were estimated using Tximport v0.99.8 (Soneson et al. 2015, F1000Research) using the "lengthScaledTPM" argument, and Ensembl transcript-to-Entrez gene ID cross references.	Genome_build: GRCh37	Supplementary_files_format_and_content: csv files contain gene-level counts and transcript per million quantifications generated using tximport.	GPL16791	Stephen,Aurelien,Hoang	HemoShear Therapeutics	501 Locust Ave, Suite 301	Charlottesville	Virginia	22902	USA	0	Illumina HiSeq 2500	cDNA	transcriptomic	RNA-Seq	BioSample: https://www.ncbi.nlm.nih.gov/biosample/SAMN11613073	SRA: https://www.ncbi.nlm.nih.gov/sra?term=SRX5813473	NONE	39	0	1	1	4	M	3	liver biopsy
GSM3758025	440389.1.X_1	GSM3758025	Public on Aug 15 2019	May 09 2019	Sep 12 2019	SRA	1	liver biopsy	Homo sapiens	tissue: liver biopsy	Sex: F	age at biopsy: 31	lobular inflammation grade: 1	cytological ballooning grade: 1	steatosis grade: 1	nafld activity score: 3	fibrosis stage: 1	total RNA	RNA was extracted from cells using a Qiagen RNeasy RNA isolation kit	cDNA libraries were prepared using the Illumina TruSeq Stranded mRNA Sample Preparation kit	9606	Transcript-level abundance was quantified using Salmon v0.9.1 (Patro et al. Nature Methods, 2017) against the transcriptome for genome build GRCh37, Ensembl release 75.	Gene-level abundances (counts and transcripts per million) were estimated using Tximport v0.99.8 (Soneson et al. 2015, F1000Research) using the "lengthScaledTPM" argument, and Ensembl transcript-to-Entrez gene ID cross references.	Genome_build: GRCh37	Supplementary_files_format_and_content: csv files contain gene-level counts and transcript per million quantifications generated using tximport.	GPL16791	Stephen,Aurelien,Hoang	HemoShear Therapeutics	501 Locust Ave, Suite 301	Charlottesville	Virginia	22902	USA	0	Illumina HiSeq 2500	cDNA	transcriptomic	RNA-Seq	BioSample: https://www.ncbi.nlm.nih.gov/biosample/SAMN11613071	SRA: https://www.ncbi.nlm.nih.gov/sra?term=SRX5813475	NONE	31	1	1	1	3	F	1	liver biopsy
GSM3758027	440391.1.X_3	GSM3758027	Public on Aug 15 2019	May 09 2019	Sep 12 2019	SRA	1	liver biopsy	Homo sapiens	tissue: liver biopsy	Sex: F	age at biopsy: 48	lobular inflammation grade: 1	cytological ballooning grade: 0	steatosis grade: 2	nafld activity score: 3	fibrosis stage: 1	total RNA	RNA was extracted from cells using a Qiagen RNeasy RNA isolation kit	cDNA libraries were prepared using the Illumina TruSeq Stranded mRNA Sample Preparation kit	9606	Transcript-level abundance was quantified using Salmon v0.9.1 (Patro et al. Nature Methods, 2017) against the transcriptome for genome build GRCh37, Ensembl release 75.	Gene-level abundances (counts and transcripts per million) were estimated using Tximport v0.99.8 (Soneson et al. 2015, F1000Research) using the "lengthScaledTPM" argument, and Ensembl transcript-to-Entrez gene ID cross references.	Genome_build: GRCh37	Supplementary_files_format_and_content: csv files contain gene-level counts and transcript per million quantifications generated using tximport.	GPL16791	Stephen,Aurelien,Hoang	HemoShear Therapeutics	501 Locust Ave, Suite 301	Charlottesville	Virginia	22902	USA	0	Illumina HiSeq 2500	cDNA	transcriptomic	RNA-Seq	BioSample: https://www.ncbi.nlm.nih.gov/biosample/SAMN11613069	SRA: https://www.ncbi.nlm.nih.gov/sra?term=SRX5813477	NONE	48	0	1	1	3	F	2	liver biopsy
GSM3758029	440394.1.X_3	GSM3758029	Public on Aug 15 2019	May 09 2019	Sep 12 2019	SRA	1	liver biopsy	Homo sapiens	tissue: liver biopsy	Sex: M	age at biopsy: 50	lobular inflammation grade: 1	cytological ballooning grade: 0	steatosis grade: 1	nafld activity score: 2	fibrosis stage: 1	total RNA	RNA was extracted from cells using a Qiagen RNeasy RNA isolation kit	cDNA libraries were prepared using the Illumina TruSeq Stranded mRNA Sample Preparation kit	9606	Transcript-level abundance was quantified using Salmon v0.9.1 (Patro et al. Nature Methods, 2017) against the transcriptome for genome build GRCh37, Ensembl release 75.	Gene-level abundances (counts and transcripts per million) were estimated using Tximport v0.99.8 (Soneson et al. 2015, F1000Research) using the "lengthScaledTPM" argument, and Ensembl transcript-to-Entrez gene ID cross references.	Genome_build: GRCh37	Supplementary_files_format_and_content: csv files contain gene-level counts and transcript per million quantifications generated using tximport.	GPL16791	Stephen,Aurelien,Hoang	HemoShear Therapeutics	501 Locust Ave, Suite 301	Charlottesville	Virginia	22902	USA	0	Illumina HiSeq 2500	cDNA	transcriptomic	RNA-Seq	BioSample: https://www.ncbi.nlm.nih.gov/biosample/SAMN11613067	SRA: https://www.ncbi.nlm.nih.gov/sra?term=SRX5813479	NONE	50	0	1	1	2	M	1	liver biopsy
GSM3758033	440410.1.X_6	GSM3758033	Public on Aug 15 2019	May 09 2019	Sep 12 2019	SRA	1	liver biopsy	Homo sapiens	tissue: liver biopsy	Sex: M	age at biopsy: 41	lobular inflammation grade: 2	cytological ballooning grade: 0	steatosis grade: 1	nafld activity score: 3	fibrosis stage: 4	total RNA	RNA was extracted from cells using a Qiagen RNeasy RNA isolation kit	cDNA libraries were prepared using the Illumina TruSeq Stranded mRNA Sample Preparation kit	9606	Transcript-level abundance was quantified using Salmon v0.9.1 (Patro et al. Nature Methods, 2017) against the transcriptome for genome build GRCh37, Ensembl release 75.	Gene-level abundances (counts and transcripts per million) were estimated using Tximport v0.99.8 (Soneson et al. 2015, F1000Research) using the "lengthScaledTPM" argument, and Ensembl transcript-to-Entrez gene ID cross references.	Genome_build: GRCh37	Supplementary_files_format_and_content: csv files contain gene-level counts and transcript per million quantifications generated using tximport.	GPL16791	Stephen,Aurelien,Hoang	HemoShear Therapeutics	501 Locust Ave, Suite 301	Charlottesville	Virginia	22902	USA	0	Illumina HiSeq 2500	cDNA	transcriptomic	RNA-Seq	BioSample: https://www.ncbi.nlm.nih.gov/biosample/SAMN11613112	SRA: https://www.ncbi.nlm.nih.gov/sra?term=SRX5813483	NONE	41	0	4	2	3	M	1	liver biopsy
GSM3758034	440411.1.X_7	GSM3758034	Public on Aug 15 2019	May 09 2019	Sep 12 2019	SRA	1	liver biopsy	Homo sapiens	tissue: liver biopsy	Sex: F	age at biopsy: 46	lobular inflammation grade: 2	cytological ballooning grade: 2	steatosis grade: 1	nafld activity score: 5	fibrosis stage: 4	total RNA	RNA was extracted from cells using a Qiagen RNeasy RNA isolation kit	cDNA libraries were prepared using the Illumina TruSeq Stranded mRNA Sample Preparation kit	9606	Transcript-level abundance was quantified using Salmon v0.9.1 (Patro et al. Nature Methods, 2017) against the transcriptome for genome build GRCh37, Ensembl release 75.	Gene-level abundances (counts and transcripts per million) were estimated using Tximport v0.99.8 (Soneson et al. 2015, F1000Research) using the "lengthScaledTPM" argument, and Ensembl transcript-to-Entrez gene ID cross references.	Genome_build: GRCh37	Supplementary_files_format_and_content: csv files contain gene-level counts and transcript per million quantifications generated using tximport.	GPL16791	Stephen,Aurelien,Hoang	HemoShear Therapeutics	501 Locust Ave, Suite 301	Charlottesville	Virginia	22902	USA	0	Illumina HiSeq 2500	cDNA	transcriptomic	RNA-Seq	BioSample: https://www.ncbi.nlm.nih.gov/biosample/SAMN11613111	SRA: https://www.ncbi.nlm.nih.gov/sra?term=SRX5813484	NONE	46	2	4	2	5	F	1	liver biopsy
GSM3758035	440417.1.X_8	GSM3758035	Public on Aug 15 2019	May 09 2019	Sep 12 2019	SRA	1	liver biopsy	Homo sapiens	tissue: liver biopsy	Sex: F	age at biopsy: 47	lobular inflammation grade: 1	cytological ballooning grade: 1	steatosis grade: 1	nafld activity score: 3	fibrosis stage: 0	total RNA	RNA was extracted from cells using a Qiagen RNeasy RNA isolation kit	cDNA libraries were prepared using the Illumina TruSeq Stranded mRNA Sample Preparation kit	9606	Transcript-level abundance was quantified using Salmon v0.9.1 (Patro et al. Nature Methods, 2017) against the transcriptome for genome build GRCh37, Ensembl release 75.	Gene-level abundances (counts and transcripts per million) were estimated using Tximport v0.99.8 (Soneson et al. 2015, F1000Research) using the "lengthScaledTPM" argument, and Ensembl transcript-to-Entrez gene ID cross references.	Genome_build: GRCh37	Supplementary_files_format_and_content: csv files contain gene-level counts and transcript per million quantifications generated using tximport.	GPL16791	Stephen,Aurelien,Hoang	HemoShear Therapeutics	501 Locust Ave, Suite 301	Charlottesville	Virginia	22902	USA	0	Illumina HiSeq 2500	cDNA	transcriptomic	RNA-Seq	BioSample: https://www.ncbi.nlm.nih.gov/biosample/SAMN11613110	SRA: https://www.ncbi.nlm.nih.gov/sra?term=SRX5813485	NONE	47	1	0	1	3	F	1	liver biopsy
GSM3758036	440418.1.X_8	GSM3758036	Public on Aug 15 2019	May 09 2019	Sep 12 2019	SRA	1	liver biopsy	Homo sapiens	tissue: liver biopsy	Sex: M	age at biopsy: 65	lobular inflammation grade: 2	cytological ballooning grade: 1	steatosis grade: 2	nafld activity score: 5	fibrosis stage: 1	total RNA	RNA was extracted from cells using a Qiagen RNeasy RNA isolation kit	cDNA libraries were prepared using the Illumina TruSeq Stranded mRNA Sample Preparation kit	9606	Transcript-level abundance was quantified using Salmon v0.9.1 (Patro et al. Nature Methods, 2017) against the transcriptome for genome build GRCh37, Ensembl release 75.	Gene-level abundances (counts and transcripts per million) were estimated using Tximport v0.99.8 (Soneson et al. 2015, F1000Research) using the "lengthScaledTPM" argument, and Ensembl transcript-to-Entrez gene ID cross references.	Genome_build: GRCh37	Supplementary_files_format_and_content: csv files contain gene-level counts and transcript per million quantifications generated using tximport.	GPL16791	Stephen,Aurelien,Hoang	HemoShear Therapeutics	501 Locust Ave, Suite 301	Charlottesville	Virginia	22902	USA	0	Illumina HiSeq 2500	cDNA	transcriptomic	RNA-Seq	BioSample: https://www.ncbi.nlm.nih.gov/biosample/SAMN11613109	SRA: https://www.ncbi.nlm.nih.gov/sra?term=SRX5813486	NONE	65	1	1	2	5	M	2	liver biopsy
GSM3758037	440419.1.X_8	GSM3758037	Public on Aug 15 2019	May 09 2019	Sep 12 2019	SRA	1	liver biopsy	Homo sapiens	tissue: liver biopsy	Sex: M	age at biopsy: 49	lobular inflammation grade: 1	cytological ballooning grade: 1	steatosis grade: 1	nafld activity score: 3	fibrosis stage: 0	total RNA	RNA was extracted from cells using a Qiagen RNeasy RNA isolation kit	cDNA libraries were prepared using the Illumina TruSeq Stranded mRNA Sample Preparation kit	9606	Transcript-level abundance was quantified using Salmon v0.9.1 (Patro et al. Nature Methods, 2017) against the transcriptome for genome build GRCh37, Ensembl release 75.	Gene-level abundances (counts and transcripts per million) were estimated using Tximport v0.99.8 (Soneson et al. 2015, F1000Research) using the "lengthScaledTPM" argument, and Ensembl transcript-to-Entrez gene ID cross references.	Genome_build: GRCh37	Supplementary_files_format_and_content: csv files contain gene-level counts and transcript per million quantifications generated using tximport.	GPL16791	Stephen,Aurelien,Hoang	HemoShear Therapeutics	501 Locust Ave, Suite 301	Charlottesville	Virginia	22902	USA	0	Illumina HiSeq 2500	cDNA	transcriptomic	RNA-Seq	BioSample: https://www.ncbi.nlm.nih.gov/biosample/SAMN11613108	SRA: https://www.ncbi.nlm.nih.gov/sra?term=SRX5813487	NONE	49	1	0	1	3	M	1	liver biopsy
GSM3758038	440420.1.X_8	GSM3758038	Public on Aug 15 2019	May 09 2019	Sep 12 2019	SRA	1	liver biopsy	Homo sapiens	tissue: liver biopsy	Sex: M	age at biopsy: 40	lobular inflammation grade: 0	cytological ballooning grade: 1	steatosis grade: 2	nafld activity score: 3	fibrosis stage: 1	total RNA	RNA was extracted from cells using a Qiagen RNeasy RNA isolation kit	cDNA libraries were prepared using the Illumina TruSeq Stranded mRNA Sample Preparation kit	9606	Transcript-level abundance was quantified using Salmon v0.9.1 (Patro et al. Nature Methods, 2017) against the transcriptome for genome build GRCh37, Ensembl release 75.	Gene-level abundances (counts and transcripts per million) were estimated using Tximport v0.99.8 (Soneson et al. 2015, F1000Research) using the "lengthScaledTPM" argument, and Ensembl transcript-to-Entrez gene ID cross references.	Genome_build: GRCh37	Supplementary_files_format_and_content: csv files contain gene-level counts and transcript per million quantifications generated using tximport.	GPL16791	Stephen,Aurelien,Hoang	HemoShear Therapeutics	501 Locust Ave, Suite 301	Charlottesville	Virginia	22902	USA	0	Illumina HiSeq 2500	cDNA	transcriptomic	RNA-Seq	BioSample: https://www.ncbi.nlm.nih.gov/biosample/SAMN11613107	SRA: https://www.ncbi.nlm.nih.gov/sra?term=SRX5813488	NONE	40	1	1	0	3	M	2	liver biopsy
GSM3758041	440423.1.X_1	GSM3758041	Public on Aug 15 2019	May 09 2019	Sep 12 2019	SRA	1	liver biopsy	Homo sapiens	tissue: liver biopsy	Sex: M	age at biopsy: 31	lobular inflammation grade: 1	cytological ballooning grade: 0	steatosis grade: 3	nafld activity score: 4	fibrosis stage: 0	total RNA	RNA was extracted from cells using a Qiagen RNeasy RNA isolation kit	cDNA libraries were prepared using the Illumina TruSeq Stranded mRNA Sample Preparation kit	9606	Transcript-level abundance was quantified using Salmon v0.9.1 (Patro et al. Nature Methods, 2017) against the transcriptome for genome build GRCh37, Ensembl release 75.	Gene-level abundances (counts and transcripts per million) were estimated using Tximport v0.99.8 (Soneson et al. 2015, F1000Research) using the "lengthScaledTPM" argument, and Ensembl transcript-to-Entrez gene ID cross references.	Genome_build: GRCh37	Supplementary_files_format_and_content: csv files contain gene-level counts and transcript per million quantifications generated using tximport.	GPL16791	Stephen,Aurelien,Hoang	HemoShear Therapeutics	501 Locust Ave, Suite 301	Charlottesville	Virginia	22902	USA	0	Illumina HiSeq 2500	cDNA	transcriptomic	RNA-Seq	BioSample: https://www.ncbi.nlm.nih.gov/biosample/SAMN11613104	SRA: https://www.ncbi.nlm.nih.gov/sra?term=SRX5813491	NONE	31	0	0	1	4	M	3	liver biopsy
GSM3758042	440424.1.X_1	GSM3758042	Public on Aug 15 2019	May 09 2019	Sep 12 2019	SRA	1	liver biopsy	Homo sapiens	tissue: liver biopsy	Sex: F	age at biopsy: 38	lobular inflammation grade: 1	cytological ballooning grade: 0	steatosis grade: 2	nafld activity score: 3	fibrosis stage: 0	total RNA	RNA was extracted from cells using a Qiagen RNeasy RNA isolation kit	cDNA libraries were prepared using the Illumina TruSeq Stranded mRNA Sample Preparation kit	9606	Transcript-level abundance was quantified using Salmon v0.9.1 (Patro et al. Nature Methods, 2017) against the transcriptome for genome build GRCh37, Ensembl release 75.	Gene-level abundances (counts and transcripts per million) were estimated using Tximport v0.99.8 (Soneson et al. 2015, F1000Research) using the "lengthScaledTPM" argument, and Ensembl transcript-to-Entrez gene ID cross references.	Genome_build: GRCh37	Supplementary_files_format_and_content: csv files contain gene-level counts and transcript per million quantifications generated using tximport.	GPL16791	Stephen,Aurelien,Hoang	HemoShear Therapeutics	501 Locust Ave, Suite 301	Charlottesville	Virginia	22902	USA	0	Illumina HiSeq 2500	cDNA	transcriptomic	RNA-Seq	BioSample: https://www.ncbi.nlm.nih.gov/biosample/SAMN11613103	SRA: https://www.ncbi.nlm.nih.gov/sra?term=SRX5813492	NONE	38	0	0	1	3	F	2	liver biopsy
GSM3758044	440429.1.X_2	GSM3758044	Public on Aug 15 2019	May 09 2019	Sep 12 2019	SRA	1	liver biopsy	Homo sapiens	tissue: liver biopsy	Sex: M	age at biopsy: 59	lobular inflammation grade: 1	cytological ballooning grade: 0	steatosis grade: 1	nafld activity score: 2	fibrosis stage: 0	total RNA	RNA was extracted from cells using a Qiagen RNeasy RNA isolation kit	cDNA libraries were prepared using the Illumina TruSeq Stranded mRNA Sample Preparation kit	9606	Transcript-level abundance was quantified using Salmon v0.9.1 (Patro et al. Nature Methods, 2017) against the transcriptome for genome build GRCh37, Ensembl release 75.	Gene-level abundances (counts and transcripts per million) were estimated using Tximport v0.99.8 (Soneson et al. 2015, F1000Research) using the "lengthScaledTPM" argument, and Ensembl transcript-to-Entrez gene ID cross references.	Genome_build: GRCh37	Supplementary_files_format_and_content: csv files contain gene-level counts and transcript per million quantifications generated using tximport.	GPL16791	Stephen,Aurelien,Hoang	HemoShear Therapeutics	501 Locust Ave, Suite 301	Charlottesville	Virginia	22902	USA	0	Illumina HiSeq 2500	cDNA	transcriptomic	RNA-Seq	BioSample: https://www.ncbi.nlm.nih.gov/biosample/SAMN11613101	SRA: https://www.ncbi.nlm.nih.gov/sra?term=SRX5813494	NONE	59	0	0	1	2	M	1	liver biopsy
GSM3758045	440430.1.X_2	GSM3758045	Public on Aug 15 2019	May 09 2019	Sep 12 2019	SRA	1	liver biopsy	Homo sapiens	tissue: liver biopsy	Sex: M	age at biopsy: 34	lobular inflammation grade: 1	cytological ballooning grade: 0	steatosis grade: 1	nafld activity score: 2	fibrosis stage: 0	total RNA	RNA was extracted from cells using a Qiagen RNeasy RNA isolation kit	cDNA libraries were prepared using the Illumina TruSeq Stranded mRNA Sample Preparation kit	9606	Transcript-level abundance was quantified using Salmon v0.9.1 (Patro et al. Nature Methods, 2017) against the transcriptome for genome build GRCh37, Ensembl release 75.	Gene-level abundances (counts and transcripts per million) were estimated using Tximport v0.99.8 (Soneson et al. 2015, F1000Research) using the "lengthScaledTPM" argument, and Ensembl transcript-to-Entrez gene ID cross references.	Genome_build: GRCh37	Supplementary_files_format_and_content: csv files contain gene-level counts and transcript per million quantifications generated using tximport.	GPL16791	Stephen,Aurelien,Hoang	HemoShear Therapeutics	501 Locust Ave, Suite 301	Charlottesville	Virginia	22902	USA	0	Illumina HiSeq 2500	cDNA	transcriptomic	RNA-Seq	BioSample: https://www.ncbi.nlm.nih.gov/biosample/SAMN11613100	SRA: https://www.ncbi.nlm.nih.gov/sra?term=SRX5813495	NONE	34	0	0	1	2	M	1	liver biopsy
[truncated: 20 more rows]
[truncated: 2 more columns]
